# Supplementary material for: Non-communicable diseases risk factors and their determinants: A cross-sectional state-wide STEPS survey, Haryana, North India
Source: PLoS One. 2019 Nov 27;14(11):e0208872. doi: 10.1371/journal.pone.0208872 (PMC6881003; doi:10.1371/journal.pone.0208872)
Supplement: S1 Dataset — (XLSX) [file pone.0208872.s005.xlsx]

## Sheet: MasterDataSet
UID	Stratum	I0	Residence	I1	PSU	I2	I3	I4	I5	I6	I7	C1	C2	C3	C4	C5	C6	R1E	C7	C8	C9	C9X	C10a	C10b	C10c	T1	T2	T3	T4a	T4b	T4c	T5a	T5aw	T5b	T5bw	T5c	T5cw	T5d	T5dw	T5e	T5ew	T5f	T5fw	T5other	T5otherw	T6	T7	T8	T9
101	2	2	2	101	1	1	1	42835	1	1	0.48125	2	1800-01-01	57	0	1	1	11	2	6	5	5	1000			2																						1	1
	2	2	2	102
103	2	2	2	103	1	1	3	42835	1	1	0.555556	2	29082	37	4	2	1	11	2	6	3	3	7000			2																						2
104	2	2	2	104	1	1	3	2017-04-11	1	1	0.33125	1	1800-01-01	36	5	2	1	88	2	3	2	2	6000			1	1	20				6														1	1
105	2	2	2	105	1	1	11	42835	1	2	0.474306	2	33604	25	5	3	1	11	2	6	3	3	10000			2																						2
106	2	2	2	106	1	1	11	42836	1	1	0.430556	1	23377	55	0	88	1	11	2	4	5	5	8000			2																						2
107	2	2	2	107	1	1	11	42835	1	2	0.364583	1	32143	29	0	88	1	11	1	2	5	5	24000			1	1	15						7												1	2
108	2	2	2	108	1	1	11	42835	1	2	0.327083	1	32323	28	7	4	1	11	2	2	6	2	25000			2																						1	2
109	2	2	2	109	1	1	9	42835	1	1	0.494444	2	33333	26	10	3	1	11	2	6	3	2	6000			2																						2
110	2	2	2	110	1	1	9	42836	1	1	0.33125	1	32244	29	5	3	1	11	2	2	2	2	7000			2																						1	1
111	2	2	2	111	1	1	9	42836	1	1	0.286111	2	29952	36	0	1	1	11	2	2	4	4	18000			2																						2
112	2	2	2	112	1	1	9	42835	1	1	0.0854167	2	18629	67	1	2	3	7	2	6	3	2	5000			2																						2
113	2	2	2	113	1	1	11	42835	1	2	0.171528	2	35794	19	11	5	1	11	1	5	4	4	6000			2																						2
114	2	2	2	114	1	1	14	42835	1	1	0.492361	1	27560	41	8	5	1	11	2	2	3	3	10500			1	1	25				2														2	2
115	2	2	2	115	1	1	9	42835	1	1	0.175694	2	29876	35	8	3	3	11	2	6	2	2	7000			2																						2
116	2	2	2	116	1	1	16	42836	1	1	0.319444	1	27395	42	2	2	1	11	2	2	2	2	4000			1	1	16				8														1	1
	2	2	2	117
118	2	2	2	118	1	1	11	42836	1	2	0.399306	1	32052	29	0	88	1	2	2	3	9	3	24000			2																						2
119	2	2	2	119	1	1	11	42835	1	2	0.304861	2	27404	42	0	88	1	11	2	2	2	2	4000			2																						2
120	2	2	2	120	1	1	7	42835	1	2	0.110417	1	33948	24	7	4	3	7	2	3	2	2	6000			1	1	18				2			1											2	2
121	2	2	2	121	1	1	2	42836	1	2	0.288194	1	23774	52	0	88	1	11	2	9	2	2	12000			2																						2
122	2	2	2	122	1	1	8	42836	1	2	0.285417	1	35796	19	8	4	1	11	1	2	5	5	10000			1	2	15					5													1	2		2
123	2	2	2	123	1	1	2	42835	1	2	0.0652778	2	32509	28	0	88	1	11	2	2	2	2	10000			2																						2
	2	2	2	124
125	2	2	2	125	1	1	7	42835	1	2	0.523611	1	20821	60	4	2	1	11	2	3	1	1	2400			1	2	77					15							5						2	2		2
126	2	2	2	126	1	1	14	42836	1	1	0.288194	2	26665	43	0	88	1	11	2	2	4	4	3500			2																						2
	2	2	2	127
	2	2	2	128
	2	2	2	129
130	2	2	2	130	1	1	14	42835	1	1	0.0777778	1	24838	49	0	88	1	11	2	2	2	2	6000			1	1	20				6														2	2
131	2	2	2	131	1	1	8	42835	1	1	0.129167	2	28979	38	15	6	3	6	2	8	2	2	13000			2																						2
132	2	2	2	132	1	1	7	42837	1	2	0.284722	1	35364	20	10	5	1	3	1	6	3	3	10000			1	2	12					5		10											1	1		1
133	2	2	2	133	1	1	12	42835	1	2	0.0465278	2	35996	18	13	4	3	11	1	5	4	4	9000			2																						2
134	2	2	2	134	1	1	6	42835	1	1	0.0305556	1	25689	47	9	2	1	11	2	8	3	4	20000			2																						1	2
135	2	2	2	135	1	1	11	42835	1	2	0.411111	1	32874	27	11	5	3	6	2	3	2	3	20000			2																						2
201	2	2	2	201	2	2	1	42837	1	1	0.658333	1	19946	62	15	3	2	11	2	9	6	6	20000			2																						1	2
202	2	2	2	202	2	2	2	42838	1	2	0.274306	1	35477	20	14	5	3	10	1	5	3	3	6000			2																						2
	2	2	2	203
204	2	2	2	204	2	2	1	42838	1	1	0.275694	1	1800-01-01	60	2	2	1	11	2	2	4	4	6000			2																						1	1
205	2	2	2	205	2	2	1	42838	1	1	0.315278	2	22246	56	5	3	1	11	2	1	2	2	20000			2																						2
206	2	2	2	206	2	2	2	42838	1	2	0.265972	1	33643	25	9	2	1	11	1	2	4	4	18000			1	2	17					2		2											1	3		1
207	2	2	2	207	2	2	11	42838	1	2	0.284722	1	29004	37	8	4	1	11	2	3	3	3	9600			2																						2
208	2	2	2	208	2	2	8	42838	1	2	0.765278	2	1800-01-01	56	12	6	3	10	2	6	3	3	80000			2																						2
209	2	2	2	209	2	2	2	42837	1	2	0.208333	1	35448	20	6	2	2	11	1	2	4	4	8000			2																						2
210	2	2	2	210	2	2	8	42839	1	2	0.280556	1	22354	56	8	4	1	11	2	3	5	5	11000			2																						2
211	2	2	2	211	2	2	8	42838	1	2	0.172222	1	36026	18	10	5	2	11	1	8	4	4	46000			2																						2
	2	2	2	212
213	2	2	2	213	2	2	7	42837	1	2	0.265278	2	35760	19	14	4	2	11	1	6	3	3	100000			2																						2
214	2	2	2	214	2	2	7	2017-04-13	1	2	0.311111	2	1800-01-01	41	0	88	1	88	2	3	5	5	19600			2																						2
215	2	2	2	215	2	2	7	42838	1	2	0.284722	2	27830	41	19	7	3	10	2	6	3	2	45000			2																						2
216	2	2	2	216	2	2	7	42838	1	2	0.236111	2	32456	28	17	4	3	10	2	6	3	3	42000			2																						2
	2	2	2	217
218	2	2	2	218	2	2	7	42838	1	2	0.264583	2	1800-01-01	50	2	2	2	88	2	6	3	3	12000			2																						2
	2	2	2	219
220	2	2	2	220	2	2	10	2017-04-13	1	2	0.669444	2	1979-01-01	38	5	2	1	88	5	2	3	3	28800			2																						2
221	2	2	2	221	2	2	10	2017-04-13	1	2	0.646528	2	1975-07-15	41	0	88	2	88	2	2	4	4	12000			2																						2
222	2	2	2	222	2	2	10	2017-04-13	1	2	0.365972	1	1979-01-05	36	16	4	2	88	2	2	6	6	45000			2																						2
223	2	2	2	223	2	2	2	2017-04-12	1	2	0.278472	2		24	0	88	3	88	88	88	5	5			88	2																						2
224	2	2	2	224	2	2	10	2017-04-13	1	2	0.696528	1	1950-02-02	67	10	5	2	88	2	7	2	2	10000			1	2	77	45				15													2	1		2
225	2	2	2	225	2	2	4	42839	1	1	0.309028	2	29704	36	10	5	1	11	2	6	2	2	23000			2																						2
226	2	2	2	226	2	2	4	42838	1	2	0.302083	1	31515	31	8	4	1	11	2	2	5	5	20000			1	1	25				8														2	2
	2	2	2	227
	2	2	2	228
229	2	2	2	229	2	2	4	42839	1	2	0.336111	2	29081	37	10	5	1	11	2	6	3	3	20000			2																						2
230	2	2	2	230	2	2	4	42838	1	2	0.691667	1	24579	50	0	88	1	11	2	3	4	4	8000			1	1	16				8								4						2	2
231	2	2	2	231	2	2	11	42838	1	1	0.340972	1	31859	30	5	3	1	11	1	2	5	5	14000			1	1	25				7														2	2
232	2	2	2	232	2	2	11	42837	1	1	0.729167	2	23136	54	12	4	1	11	2	2	4	5	15000			2																						2
233	2	2	2	233	2	2	11	42837	1	1	0.770833	2	33096	26	15	6	1	11	2	6	4	4	15000			2																						2
234	2	2	2	234	2	2	2	42838	1	2	0.304861	1	29308	37	10	4	1	88	2	9	3	3	5000			2																						2
235	2	2	2	235	2	2	11	42838	1	1	0.40625	1	28773	38	8	4	1	11	2	3	5	5	12000			2																						2
301	2	2	2	301	3	3	13	42838	1	2	0.402083	1	23151	53	13	4	2	88	2	2	3	3	10000			2																						2
	2	2	2	302
303	2	2	2	303	3	3	13	42838	1	2	0.361806	2	27510	42	12	4	2	88	2	2	2	2	200000			2																						2
304	2	2	2	304	3	3	14	42837	1	2	0.653472	2	29995	35	17	7	3	11	2	6	5	5	15000			2																						2
305	2	2	2	305	3	3	9	42837	1	2	0.68125	1	30704	34	15	6	2	88	2	3	7	7	20000			2																						2
306	2	2	2	306	3	3	12	42837	1	2	0.686111	2	29700	33	5	7	3	7	2	6	9	8	70000			2																						2
307	2	2	2	307	3	3	9	42837	1	2	0.239583	2	30963	32	10	5	3	88	2	6	2	2	4000			2																						2
308	2	2	2	308	3	3	12	42838	1	2	0.284028	2	28555	39	12	4	1	11	2	3	6	3	30000			2																						2
309	2	2	2	309	3	3	9	42835	1	2	0.39375	2	32509	28	10	5	3	1	2	6	2	2	22000			2																						2
310	2	2	2	310	3	3	14	42838	1	2	0.488889	2	29651	36	18	7	3	88	2	2	3	3	15000			2																						2
	2	2	2	311
312	2	2	2	312	3	3	13	42838	1	2	0.620833	2	26036	46	12	4	3	88	2	88	5	5	18000			2																						2
313	2	2	2	313	3	3	14	42838	1	2	0.683333	2	29169	37	10	5	3	88	2	3	2	2			88	2																						2
314	2	2	2	314	3	3	13	42839	1	2	0.348611	1	32853	27	10	5	3	88	2	2	2	2	7000			1	1	20				10		7												2	2
	2	2	2	315
316	2	2	2	316	3	3	12	42839	1	2	0.301389	2	26932	43	13	4	3	88	2	6	3	3	30000			2																						2
317	2	2	2	317	3	3	15	42838	1	2	0.423611	2	28856	38	10	4	3	88	2	6	7	7	41000			2																						2
318	2	2	2	318	3	3	9	42838	1	2	0.407639	1	18253	67	15	6	3	10	2	7	4	4	22000			2																						2
319	2	2	2	319	3	3	9	42839	1	2	0.00833333	2	20140	62	8	3	3	88	2	6	2	2	20000			2																						2
320	2	2	2	320	3	3	9	42837	1	2	0.292361	1	20651	60	5	3	3	88	2	2	4	4	4000			1	1	25				8		20						2						1	1
321	2	2	2	321	3	3	13	42837	1	2	0.220833	1	31148	32	15	6	3	88	2	2	3	3	20000			2																						2
	2	2	2	322
323	2	2	2	323	3	3	13	42839	1	2	0.465972	2	28227	40	15	7	3	88	2	6	3	3	25000			2																						2
324	2	2	2	324	3	3	9	42838	1	2	0.377778	1	19773	63	19	6	3	88	2	3	4	4		300000		2																						1	2
	2	2	2	325
326	2	2	2	326	3	3	9	42839	1	1	0.386111	2	24757	49	15	6	3	88	2	6	3	3	50000			2																						2
327	2	2	2	327	3	3	12	42838	1	2	0.618056	2	36912	38	8	4	1	88	1	5	3	3			88	2																						2
328	2	2	2	328	3	3	4	42839	1	2	0.256944	1	20711	61	0	88	3	88	88	6	2	2	12000			2																						2
329	2	2	2	329	3	3	12	42838	1	2	0.35	2	26152	45	20	7	3	88	2	1	2	2	120000			2																						1	2
330	2	2	2	330	3	3	13	42839	1	2	0.292361	2	29613	36	19	7	3	88	2	6	3	3		800000		2																						2
	2	2	2	331
	2	2	2	332
	2	2	2	333
	2	2	2	334
	2	2	2	335
401	2	2	2	401	4	4	13	42839	1	2	0.265972	1	31121	32	13	6	3	88	2	2	4	4	50000			2																						2
402	2	2	2	402	4	4	15	42882	1	2	0.389583	2	24619	50	10	7	3	6	1	1	3	3			88	1	1	25				2														1	2
403	2	2	2	403	4	4	9	42840	1	2	0.0708333	2	29347	37	15	6	2	88	2	6	2	2	20000			2																						2
	2	2	2	404
405	2	2	2	405	4	4	11	42840	1	2	0.197917	2	31048	32	10	5	3	11	2	6	2	2	18000			2																						2
406	2	2	2	406	4	4	13	42840	1	2	0.399306	2	33650	25	15	6	3	88	1	88	4	4		700000		2																						2
407	2	2	2	407	4	4	9	42840	1	2	0.138194	2	33360	26	12	4	3	88	2	6	2	2	23000			2																						2
408	2	2	2	408	4	4	9	42841	1	2	0.321528	1	28581	39	15	6	3	88	2	2	2	2	40000			2																						2
409	2	2	2	409	4	4	12	42841	1	2	0.422222	2	31779	32	11	2	3	88	2	6	2	2	15000			2																						2
410	2	2	2	410	4	4	12	42840	1	2	0.336111	1	27356	42	7	2	3	88	2	3	4	4	15000			2																						2
411	2	2	2	411	4	4	12	42841	1	2	0.371528	1	35992	18	11	6	2	88	1	5	4	4	8000			2																						2
412	2	2	2	412	4	4	13	42840	1	2	0.428472	2	18733	66	8	2	1	88	2	6	3	3	20000			2																						2
413	2	2	2	413	4	4	9	42841	1	2	0.375694	2	25569	46	7	5	2	88	2	6	3	3	15000			2																						2
414	2	2	2	414	4	4	11	42840	1	1	0.0729167	1	26769	44	12	4	2	88	2	3	2	2	25000			2																						2
415	2	2	2	415	4	4	10	42840	1	2	0.40625	2	22173	64	0	88	3	88	88	6	3	3	8000			2																						2
	2	2	2	416
417	2	2	2	417	4	4	12	42841	1	2	0.227083	2	26557	44	8	2	1	11	2	6	4	4	42000			2																						2
418	2	2	2	418	4	4	11	42841	1	1	0.325694	1	27164	43	15	6	3	88	2	2	2	2	40000			2																						2
419	2	2	2	419	4	4	12	42841	1	2	0.298611	1	33378	25	12	4	3	11	2	3	4	4	12000			2																						2
420	2	2	2	420	4	4	13	42840	1	2	0.299306	1	24225	51	15	6	3	88	2	1	2	2	60000			2																						2
421	2	2	2	421	4	4	9	42840	1	2	0.260417	2	19360	67	0	1	2	88	5	8	4	4	15000			1	1	59				1														1	2
422	2	2	2	422	4	4	11	42841	1	1	0.494444	2	23743	52	0	1	3	10	2	6	2	2	20000			2																						2
332	2	2	2	423	4	4	14	42841	1	2	0.314583	2	24838	51	10	5	3	88	2	6	2	2	7000			2																						2
424	2	2	2	424	4	4	11	42840	1	1	0.392361	1	19360	61	10	5	2	88	2	3	3	3	15000			2																						2
	2	2	2	425
426	2	2	2	426	4	4	14	42840	1	2	0.198611	1	25295	48	8	5	1	88	2	2	2	2	4000			2																						2
427	2	2	2	427	4	4	12	42841	1	2	0.227083	2	26557	44	8	2	1	88	2	6	4	4	42000			2																						2
428	2	2	2	428	4	4	12	42840	1	2	0.189583	2	21654	58	8	2	3	88	2	3	4	3	50000			2																						2
429	2	2	2	429	4	4	11	42841	1	1	0.0388889	2	25691	47	15	6	3	10	2	6	2	2	50000			2																						2
430	2	2	2	430	4	4	11	42840	1	1	0.497917	1	31182	32	12	4	3	88	2	3	2	2	25000			1	2	15					7						5							2	2		2
431	2	2	2	431	4	4	12	42841	1	2	0.0520833	1	20686	60	0	88	1	11	2	3	6	6	15000			1	1	18						20												1	1
432	2	2	2	432	4	4	13	42840	1	1	0.331944	1	32023	29	15	6	2	11	2	2	2	2	10000			2																						2
433	2	2	2	433	4	4	15	42841	1	1	0.244444	2	24414	50	16	6	3	10	2	2	2	2	35000			2																						2
434	2	2	2	434	4	4	11	42840	1	2	0.34375	1	31517	31	8	3	2	88	2	2	2	2	12000			2																						1	2
435	2	2	2	435	4	4	14	42843	1	2	0.167361	2	29112	38	10	3	3	4	2	6	2	2	12000			2																						2
501	1	1	1	501	5	5	1	42840	1	1	0.454861	1	30898	32	0	1	3	11	2	3	1	1	5000			2																						1	2
502	1	1	1	502	5	5	1	42840	1	1	0.415278	2	19637	25	8	3	2	11	2	9	2	2	5000			2																						2
503	1	1	1	503	5	5	1	42840	1	1	0.4125	2	35885	19	8	4	2	11	1	6	4	4	10000			2																						2
	1	1	1	504
505	1	1	1	505	5	5	1	42841	1	2	0.327778	2	30344	34	12	4	2	11	2	6	2	2	30000			2																						2
	1	1	1	506
507	1	1	1	507	5	5	11	2017-04-16	1	2		1	1973-07-05	43	12	4	1	88	2	3	3	3	80000			2																						2
508	1	1	1	508	5	5	2	2017-04-15	1	2		1		37		88	3	88	88	88	2	2			88	2																						2
509	1	1	1	509	5	5	12	42841	1	2	0.0520833	1	20686	60	0	88	1	11	2	3	6	6	15000			1	1	18						20												1	1
510	1	1	1	510	5	5	11	42841	1	2	0.299306	2	1800-01-01	50	0	88	2	10	2	6	3	3	30000			2																						2
511	1	1	1	511	5	5	4	42840	1	2	0.392361	2	27073	43	8	4	2	11	2	6	2	1	20000			2																						2
512	1	1	1	512	5	5	4	42840	1	2	0.45625	1	29233	38	9	4	1	11	2	2	2	2	6000			1	2	18					12	4			6									2	2		2
513	1	1	1	513	5	5	4	42840	1	2	0.201389	2	34607	22	18	7	1	88	1	5	3	3	50000			2																						2
514	1	1	1	514	5	5	4	42840	1	2	0.276389	1	20821	29	0	1	1	10	2	3	4	4	16000			2																						2
515	1	1	1	515	5	5	3	42840	1	2	0.227083	2	19058	65	5	2	1	10	5	6	3	3	9000			2																						2
516	1	1	1	516	5	5	8	42840	1	2	0.275	1	20925	60	2	2	2	88	2	3	2	2	100000			2																						2
517	1	1	1	517	5	5	8	42840	1	2	0.471528	1	32143	29	8	4	2	11	2	3	3	3	8000			1	1	15				12						1								2	2
518	1	1	1	518	5	5	8	42840	1	2	0.336806	1	19815	63	0	1	2	88	2	2	2	2	5000			2																						2
519	1	1	1	519	5	5	2	42840	1	2	0.438889	2	18791	65	5	2	3	10	2	6	2	2	250000			2																						2
520	1	1	1	520	5	5	8	42839	1	2	0.290972	1	35678	19	12	4	2	88	1	6	2	2	4000			2																						2
521	1	1	1	521	5	5	6	42840	1	2	0.470139	2	23197	53	5	2	1	11	2	6	4	4	10000			2																						2
522	1	1	1	522	5	5	2	42841	1	2	0.339583	1	34921	21	12	5	3	10	1	2	3	3	10000			2																						2
523	1	1	1	523	5	5	6	42840	1	2	0.0305556	2	33222	26	12	4	2	10	2	6	5	5	50000			2																						2
524	1	1	1	524	5	5	2	42841	1	2	0.266667	1	35853	19	12	4	3	10	1	5	3	2	4000			2																						2
525	1	1	1	525	5	5	6	42840	1	2	0.265278	2	30787	33	8	2	2	11	2	6	1	1	25000			2																						2
	1	1	1	526
527	1	1	1	527	5	5	7	42840	1	2	0.424306	2	1800-01-01	62	5	2	1	10	2	6	1	1	10000			2																						2
528	1	1	1	528	5	5	7	42840	1	2	0.282639	1	30421	34	10	5	1	10	2	2	2	2	29000			2																						2
529	1	1	1	529	5	5	7	42840	1	2	0.174306	2	1800-01-01	32	0	88	1	11	2	6	2	2	8000			2																						2
	1	1	1	530
214	1	1	1	531	5	5	10	42840	1	2	0.251389	2	30954	32	10	5	1	11	2	6	1	1	25000			2																						2
	1	1	1	532
	1	1	1	533
	1	1	1	534
	1	1	1	535
601	1	1	1	601	6	6	7	42845	1	2	0.275	2	30593	33	16	6	3	6	2	1	1	1	20000			2																						2
602	1	1	1	602	6	6	7	42846	1	2	0.318056	1	28238	40	12	4	3	10	2	3	2	2	120000			1	1	16				5		5												2	2
603	1	1	1	603	6	6	7	42846	1	2	0.288194	2	30682	30	0	88	1	11	2	3	2	2	9000			2																						2
604	1	1	1	604	6	6	7	2017-04-20	1	2		1	1800-01-01	26	0	88	3	88	1	3	2	1	50000			2																						1	1
605	1	1	1	605	6	6	7	42845	1	2	0.474306	1	31809	30	10	5	1	11	2	3	4	4	10000			2																						2
606	1	1	1	606	6	6	7	42845	1	2	0.497222	1	32253	29	8	4	1	11	2	2	2	2	6000			2																						2
607	1	1	1	607	6	6	7	42845	1	2	0.211806	2	32369	28	10	5	1	3	2	6	2	2	90000			2																						2
	1	1	1	608
609	1	1	1	609	6	6	7	42845	1	2	0.33125	2	30682	35	0	88	1	11	2	3	2	2	18000			2																						2
610	1	1	1	610	6	6	3	42846	1	2	0.279167	1	20852	60	8	2	1	5	2	3	5	4			88	2																						2
611	1	1	1	611	6	6	8	42847	1	2	0.349306	1	34446	23	8	4	1	11	2	2	5	5	18000			2																						2
612	1	1	1	612	6	6	8	42845	1	2	0.464583	2	28491	39	0	1	1	11	2	2	3	3	6000			2																						2
613	1	1	1	613	6	6	8	42845	1	2	0.355556	2	31887	30	10	5	1	11	2	6	3	3	6000			2																						2
614	1	1	1	614	6	6	3	42845	1	1	0.210417	1	28522	39	6	3	3	7	2	3	2	2	3000			1	2	15						12												1	1		2
615	1	1	1	615	6	6	3	42845	1	1	0.03125	2	28965	38	12	4	1	11	2	6	2	2	10000			2																						2
616	1	1	1	616	6	6	8	42846	1	1	0.331944	2	22757	55	0	1	1	11	2	6	3	3	17000			2																						2
617	1	1	1	617	6	6	8	42845	1	2	0.254167	2	26696	44	5	2	2	11	2	6	5	5	8000			2																						2
618	1	1	1	618	6	6	8	42846	1	2	0.366667	1	26044	46	10	5	2	11	2	3	6	6	18000			1	2	77	20						15											2	3		2
619	1	1	1	619	6	6	4	42371	1	2	0.0472222	1	28163	38	12	6	1	11	2	2	6	6	35000			2																						2
620	1	1	1	620	6	6	2	42847	1	2	0.406944	2	31674	30	8	4	1	88	2	6	3	3	5100			2																						2
621	1	1	1	621	6	6	4	2017-04-21	1	2		1	1995-04-21	22	10	5	1	88	1	8	5	5	10000			2																						2
622	1	1	1	622	6	6	4	42846	1	2	0.0347222	2	28220	40	10	4	1	88	2	2	3	3	8100			2																						2
623	1	1	1	623	6	6	2	42847	1	2	0.275694	2	1800-01-01	40	0	88	1	11	2	6	2	2	9000			2																						2
624	1	1	1	624	6	6	2	42847	1	2	0.29375	1	1800-01-01	35	8	2	1	88	2	8	2	2	5000			1	1	25				3														1	3
625	1	1	1	625	6	6	3	42845	1	1	0.334722	1	30426	34	15	6	3	7	2	1	4	4		400000		2																						2
626	1	1	1	626	6	6	2	42847	1	2	0.315972	1	1800-01-01	42	7	2	1	11	2	8	2	2	6000			1	1	17				12									5					1	1
627	1	1	1	627	6	6	2	2017-04-21	1	2		2	1800-01-01	35	6	2	1	88	2	2	2	2	11000			2																						2
	1	1	1	628
629	1	1	1	629	6	6	3	42845	1	1	0.807639	2	1800-01-01	48	8	3	3	7	2	6	3	3	6000			2																						2
	1	1	1	630
	1	1	1	631
632	1	1	1	632	6	6	1	42846	1	1	0.472917	2	1800-01-01	49	5	2	1	11	2	6	5	5	8000			2																						2
633	1	1	1	633	6	6	4	42845	1	2	0.359722	2	25308	48	5	2	1	11	2	88	4	4	6000			2																						2
	1	1	1	634
635	1	1	1	635	6	6	4	42846	1	2	0.271528	1	28256	40	8	4	1	11	2	3	5	5	50000			1	2	15					7													1	2		1
701	1	1	1	701	7	7	11	42842	1	1	0.467361	2	30348	34	5	3	3	1	2	6	2	2		1100000		2																						2
702	1	1	1	702	7	7	11	42842	1	2	0.358333	1	31084	32	6	4	1	11	2	2	2	2	8000			1	1	22				10														1	1
703	1	1	1	703	7	7	11	42842	1	2	0.185417	2	29618	36	1	1	2	11	2	6	2	2	11000			2																						2
704	1	1	1	704	7	7	11	42842	1	2	0.425694	2	33841	24	14	4	3	1	2	6	5	5		90000		2																						2
705	1	1	1	705	7	7	3	42844	1	2	0.300694	2	29252	37	7	2	1	11	2	2	2	2	9000			2																						2
706	1	1	1	706	7	7	7	42842	1	2	0.260417	2	1800-01-01	41	0	88	1	11	2	3	1	1	6000			2																						2
707	1	1	1	707	7	7	7	42842	1	2	0.380556	2	1800-01-01	31	0	88	1	11	2	3	2	2	3500			2																						2
708	1	1	1	708	7	7	7	42842	1	2	0.275	1	1800-01-01	46	8	2	3	1	2	3	2	2	40000			1	1	13						1							2					2	1
709	1	1	1	709	7	7	7	42842	1	2	0.354861	2	32727	27	7	2	1	11	2	6	2	2	5000			2																						2
710	1	1	1	710	7	7	7	42842	1	2	0.324306	1	1800-01-01	38	7	2	2	11	2	3	2	2	6000			2																						2
711	1	1	1	711	7	7	10	42844	1	2	0.290972	2	1800-01-01	30	0	88	1	11	5	3	1	1	6000			2																						2
712	1	1	1	712	7	7	10	42842	1	2	0.299306	1	1800-01-01	32	8	2	1	11	2	3	2	2	8000			1	1	12						4												1	2
713	1	1	1	713	7	7	10	42842	1	2	0.20625	2	26665	33	0	88	3	1	2	6	3	3	100000			2																						2
714	1	1	1	714	7	7	10	42842	1	2	0.241667	2	1800-01-01	48	0	88	2	11	2	6	6	6	20000			2																						2
715	1	1	1	715	7	7	10	42842	1	2	0.238889	1	1800-01-01	23	16	6	3	1	2	2	4	4	2000			2																						2
716	1	1	1	716	7	7	4	42842	1	2	0.414583	2	34010	24	10	5	1	11	2	6	6	6	8000			2																						2
	1	1	1	717
718	1	1	1	718	7	7	4	42842	1	2	0.282639	1	25995	46	8	4	1	1	2	3	2	2	12000			1	2	16					12													2	2		1
719	1	1	1	719	7	7	4	42842	1	2	0.448611	2	34458	23	12	6	3	6	2	6	5	5	35000			2																						2
720	1	1	1	720	7	7	4	42843	1	1	0.260417	1	24994	48	15	6	3	88	2	3	4	4	15000			2																						2
721	1	1	1	721	7	7	8	42842	1	2	0.323611	2	33239	25	9	4	2	11	2	6	2	2	8000			2																						2
722	1	1	1	722	7	7	8	42843	1	2	0.23125	1	28952	38	0	88	1	11	2	2	2	2	8000			1	1	16				5		8							3					2	2
723	1	1	1	723	7	7	8	42843	1	2	0.270139	1	35161	21	10	5	2	11	2	2	6	6	25000			2																						1	2
724	1	1	1	724	7	7	8	42842	1	2	0.295139	1	28856	38	10	5	3	11	2	2	2	2	4000			1	1	15				2		5												2	1
725	1	1	1	725	7	7	8	42842	1	2	0.0659722	2	18370	67	0	88	1	11	2	6	2	1	3000			2																						2
726	1	1	1	726	7	7	6	42843	1	2	0.290972	1	1800-01-01	40	0	88	1	11	2	8	2	2	7000			1	1	14						6												1	2
727	1	1	1	727	7	7	2	42842	1	2	0.209722	2	1800-01-01	33	7	2	1	11	2	6	3	3	3600			2																						2
728	1	1	1	728	7	7	2	42843	1	2	0.259028	1	27030	43	0	88	1	11	2	2	2	2	10000			1	1	77	77	77	77	1		9							4					2	2
729	1	1	1	729	7	7	6	42844	1	2	0.385417	1	35521	20	14	6	3	6	1	5	4	4	300000			2																						2
730	1	1	1	730	7	7	2	42842	1	2	0.46875	2	18629	66	0	88	1	11	5	6	1	1	2300			2																						2
731	1	1	1	731	7	7	6	2017-04-18	1	2		1	1994-01-01	23	0	88	2	88	2	3	4	4	8000			2																						2
732	1	1	1	732	7	7	6	2017-04-17	1	2		2	1960-04-20	57	0	88	3	88	5	6	3	3	25000			2																						2
733	1	1	1	733	7	7	2	2017-04-17	1	2		2	1981-01-01	39	10	4	3	88	2	6	3	3	300000			2																						2
	1	1	1	734
735	1	1	1	735	7	7	2	42842	1	2	0.423611	2	18629	44	0	88	3	88	2	6	4	3	30000			2																						2
801	1	1	1	801	8	8	12	42843	1	2	0.301389	2	28663	38	0	88	1	88	5	3	1	1	6000			1	1	12				2														1	2
802	1	1	1	802	8	8	10	42842	1	1	0.0520833	1	34794	22	8	5	1	88	1	8	3	3	5000			1	1	12						5												1	1
803	1	1	1	803	8	8	12	42843	1	2	0.340972	2	31303	32	9	2	1	88	2	6	2	2	8000			1	1	20				4									1					2	2
804	1	1	1	804	8	8	4	42843	1	2	0.325694	1	28598	39	0	88	1	88	1	3	3	3	5000			1	1	18				2														2	1
805	1	1	1	805	8	8	10	42842	1	2	0.0868056	2	34427	23	10	4	1	11	2	6	3	3		5000		2																						2
806	1	1	1	806	8	8	13	42842	1	1	0.154861	2	34449	23	12	4	1	88	2	2	5	6	80000			2																						2
807	1	1	1	807	8	8	13	42844	1	2	0.347222	1	34335	24	10	5	1	11	2	2	4	2	10000			2																						2
808	1	1	1	808	8	8	11	42842	1	2	0.361111	1	35687	20	0	88	3	88	88	2	3	3	8000			2																						2
809	1	1	1	809	8	8	13	42842	1	1	0.127778	2	30058	35	0	1	2	88	2	6	2	2	10000			2																						2
810	1	1	1	810	8	8	11	42842	1	2	0.446528	2	23012	54	5	88	3	88	88	6	3	3	14000			2																						2
811	1	1	1	811	8	8	11	42842	1	1	0.0743056	1	27262	42	5	3	2	88	2	2	3	3	5000			1	1	15				7														1	2
	1	1	1	812
813	1	1	1	813	8	8	11	42842	1	1	0.0263889	2	30783	33	10	5	1	88	2	6	3	3	10000			2																						2
814	1	1	1	814	8	8	11	42842	1	2	0.364583	1	34591	23	0	1	3	11	2	3	2	1	12000			2																						2
	1	1	1	815
816	1	1	1	816	8	8	14	42842	1	1	0.1875	1	33405	25	10	5	1	88	1	88	7	7	45000			1	1	15						7												1	1
817	1	1	1	817	8	8	14	42842	1	1	0.15625	2	34335	23	5	3	1	88	2	6	2	2	8000			2																						2
818	1	1	1	818	8	8	13	42843	1	1	0.317361	1	35097	21	10	5	1	88	1	3	3	3	6000			2																						2
819	1	1	1	819	8	8	9	42843	1	2	0.378472	1	35173	21	9	3	1	88	2	3	4	4	10000			2																						2
820	1	1	1	820	8	8	9	42843	1	2	0.454167	2	1800-01-01	37	5	3	1	88	2	88	3	1	7000			2																						2
821	1	1	1	821	8	8	14	42842	1	1	0.361111	1	34405	23	12	4	1	88	1	2	5	4	15000			2																						2
822	1	1	1	822	8	8	9	42843	1	2	0.472917	2	27137	43	0	1	1	88	2	4	3	3	10000			2																						2
823	1	1	1	823	8	8	9	42842	1	2	0.0909722	2	27120	43	0	1	1	88	2	3	2	2	15000			2																						2
824	1	1	1	824	8	8	11	42842	1	2	0.213194	1	28017	41	5	88	3	88	88	9	2	2	12000			2																						2
825	1	1	1	825	8	8	12	42842	1	2	0.125694	2	34560	22	10	4	1	11	2	6	2	2	8000			2																						2
826	1	1	1	826	8	8	11	42842	1	2	0.347222	1	28126	40	5	88	3	88	88	6	2	2	12000			2																						2
827	1	1	1	827	8	8	12	42843	1	1	0.368056	1	35431	20	4	2	1	88	1	3	5	5	15000			1	2	18					20		10											1	1		2
828	1	1	1	828	8	8	11	42843	1	1	0.46875	2	25204	40	0	1	1	11	2	6	5	5	10000			2																						2
829	1	1	1	829	8	8	10	42843	1	2	0.326389	1	36496	22	12	5	1	88	1	5	4	4	12000			2																						2
830	1	1	1	830	8	8	9	42843	1	2	0.0194444	1	25668	47	7	3	1	11	2	3	5	5	20000			2																						2
	1	1	1	831
832	1	1	1	832	8	8	12	42843	1	2	0.439583	2	13516	60	0	88	1	11	5	8	1	1	6000			2																						2
833	1	1	1	833	8	8	10	42842	1	2	0.199306	2	30789	33	2	2	1	88	2	3	3	3	5000			2																						2
834	1	1	1	834	8	8	15	42843	1	2	0.479167	1	29181	37	8	4	1	88	2	3	2	2	11000			2																						2
835	1	1	1	835	8	8	13	42842	1	1	0.204861	2	19827	63	0	2	1	88	2	7	3	3	10000			1	1	20						12												1	1
901	2	2	2	901	9	9	12	42854	1	2	0.334028	2	32701	27	15	6	2	11	2	6	2	2	8000			2																						2
902	2	2	2	902	9	9	12	42855	1	2	0.302083	1	25569	55	7	4	2	11	1	8	2	2	2500			1	1	20				3														2	2
903	2	2	2	903	9	9	12	42854	1	2	0.486111	2	18629	66	3	2	2	11	5	6	6	6	18000			2																						2
904	2	2	2	904	9	9	12	42854	1	2	0.510417	1	29396	36	0	88	2	11	2	2	2	2	12000			1	2	77	2			4														2	2		2
905	2	2	2	905	9	9	12	42854	1	1	0.427083	2	27761	41	15	6	1		2	6	8	8	40000			2																						2
906	2	2	2	906	9	9	12	42854	1	2	0.4625	2	18629	66	0	88	2	9	2	6	3	3	16000			2																						2
907	2	2	2	907	9	9	12	42854	1	2	0.0416667	2	22650	55	10	4	3	11	2	6	2	2	7000			2																						2
908	2	2	2	908	9	9	11	42854	1	1	0.0604167	1	29587	37	2	1	2	9	2	2	2	2	5000			2																						2
909	2	2	2	909	9	9	12	42854	1	2	0.395139	2	21974	57	0	88	1	11	5	6	2	2	6000			2																						2
910	2	2	2	910	9	9	12	42855	1	2	0.383333	1	25297	48	8	4	3	11	2	3	2	2	3000			1	1	25				12														2	2
911	2	2	2	911	9	9	13	42855	1	2	0.322917	1	32221	29	10	5	3	11	2	3	2	2	225000			1	2	22					1													2	2
912	2	2	2	912	9	9	12	42854	1	2	0.369444	2	20455	61	0	88	2	9	5	6	5	5	30000			2																						2
913	2	2	2	913	9	9	13	42854	1	2	0.383333	2	23496	53	4	2	2	11	2	6	4	4	7000			2																						2
914	2	2	2	914	9	9	13	42854	1	2	0.473611	1	31165	32	8	2	2	11	2	3	2	2	10000			2																						2
915	2	2	2	915	9	9	5	42857	1	2	0.4625	1	33045	26	9	5	2	11	2	6	4	5	10000			2																						2
916	2	2	2	916	9	9	13	42855	1	2	0.416667	1	1800-01-01	34	0	88	3	11	2	2	2	2	5000			2																						2
917	2	2	2	917	9	9	13	18747	1	2	0.429167	2	18747	66	8	4	3	11	88	6	1	1	1600			2																						2
918	2	2	2	918	9	9	13	42854	1	2	0.445139	2	22035	57	10	5	3	11	2	6	4	3	6500			2																						2
919	2	2	2	919	9	9	11	42853	1	1	0.36875	2	30595	33	16	6	2	10	2	6	3	3	15000			2																						2
920	2	2	2	920	9	9	5	42854	1	2	0.05625	1	27876	41	12	4	2	11	1	4	4	2	8000			2																						2
921	2	2	2	921	9	9	11	42855	1	2	0.345139	1	35004	21	13	5	2	88	1	2	4	4	12000			2																						2
922	2	2	2	922	9	9	13	42855	1	2	0.40625	2	1800-01-01	65	5	88	3	88	2	6	4	3	10000			2																						2
923	2	2	2	923	9	9	2	2017-04-29	1	2		1	1960-04-27	57	8	2	3	88	2	9	2	1	12000			2																						2
924	2	2	2	924	9	9	13	42857	1	2	0.254167	1	23496	53	17	7	3	11	2	3	1	1	30000			2																						2
925	2	2	2	925	9	9	11	42854	1	2	0.200694	2		35	0	88	1	88	88	88	1	2			88	2																						2
926	2	2	2	926	9	9	11	42855	1	2	0.154167	2	20455	61	0	1	3	11	5	6	1	1	5000			2																						2
927	2	2	2	927	9	9	11	42855	1	2	0.20625	1	29794	35	12	4	2	88	2	2	3	3	15000			2																						2
928	2	2	2	928	9	9	11	42855	1	2	0.190972	1	31413	31	10	5	3	11	2	3	4	4	15000			2																						2
929	2	2	2	929	9	9	5	42857	1	2	0.227778	2	24591	50	10	5	3	11	2	6	2	2	150000			2																						2
930	2	2	2	930	9	9	11	42855	1	2	0.195833	2	33604	25	10	5	3	10	2	6	4	6	12000			2																						2
931	2	2	2	931	9	9	12	42854	1	1	0.222917	2	33239	26	0	1	1	11	2	6	2	2	9000			2																						2
932	2	2	2	932	9	9	11	42854	1	2	0.228472	2	19783	63	8	2	3	1	2	6	4	4	20000			2																						2
933	2	2	2	933	9	9	13	42857	1	2	0.345139	2	31532	31	0	88	2	11	2	3	2	2	10000			2																						2
934	2	2	2	934	9	9	5	42857	1	2	0.183333	1	23492	53	8	2	3	7	2	3	18	2		2000000		2																						2
935	2	2	2	935	9	9	11	42854	1	1	0.190278	1	36133	18	18	4	3	11	1	5	3	3	15000			2																						2
1001	2	2	2	1001	10	10	12	42852	1	1	0.0444444	2	30682	33	0	1	2	11	2	3	2	2	6000			2																						2
1002	2	2	2	1002	10	10	12	42852	1	2	0.254861	2	21218	59	3	2	2	11	5	2	3	3		12000		2																						2
1003	2	2	2	1003	10	10	12	42853	1	1	0.309028	2	26665	44	12	5	2	11	2	2	2	2	12000			2																						2
1004	2	2	2	1004	10	10	12	42852	1	2	0.232639	1	18629	67	0	88	1	11	5	3	4	4		6000		2																						2
1005	2	2	2	1005	10	10	12	42852	1	2	0.0152778	1	27398	42	5	2	2	11	2	3	2	3		7000		2																						2
1006	2	2	2	1006	10	10	14	42852	1	1	0.291667	2	23895	51	11	6	2	11	2	2	3	3	10000			2																						2
1007	2	2	2	1007	10	10	12	42852	1	2	0.290972	1	25651	47	8	4	2	11	2	2	3	3		8000		2																						2
1008	2	2	2	1008	10	10	14	42852	1	1	0.273611	1	28491	40	5	3	3	11	5	2	2	2	10000			2																						2
1009	2	2	2	1009	10	10	14	42852	1	1	0.05625	2	28491	39	0	1	3	11	5	6	3	1	5000			2																						2
1010	2	2	2	1010	10	10	13	42852	1	2	0.238194	1	1800-01-01	30	8	5	3	11	2	3	2	2		9000		2																						2
1011	2	2	2	1011	10	10	14	42852	1	1	0.0277778	2	30398	34	10	5	3	11	2	6	2	2	20000			2																						2
1012	2	2	2	1012	10	10	5	42852	1	2	0.226389	1	29338	37	5	2	2	11	2	2	2	2		12000		2																						2
	2	2	2	1013
1014	2	2	2	1014	10	10	5	42852	1	2	0.248611	1	27146	43	8	2	2	11	2	3	3	3		10000		2																						2
1015	2	2	2	1015	10	10	12	42853	1	2	0.326389	2		32	8	4	2	11	2	2	3	2		10000		2																						2
1016	2	2	2	1016	10	10	5	42852	1	2	0.269444	2	34255	23	12	4	2	11	2	6	4	3		15000		2																						2
1017	2	2	2	1017	10	10	11	42852	1	2	0.0131944	1	31413	30	5	2	1	88	2	2	3	3	15000			2																						2
1018	2	2	2	1018	10	10	5	42853	1	2	0.000694444	2	24590	50	0	1	2	11	2	2	2	1		10000		2																						2
1019	2	2	2	1019	10	10	11	42849	1	2	0.232639	2	30595	33	10	5	2	9	2	6	3	3	8000			2																						2
1020	2	2	2	1020	10	10	13	42853	1	2	0.00833333	1	18016	68	5	2	3	88	2	3	2	2		25000		2																						2
1021	2	2	2	1021	10	10	11	42853	1	2	0.0451389	2	26507	42	10	5	2	88	2	3	2	2	15000			2																						2
1022	2	2	2	1022	10	10	13	42855	1	2	0.473611	1	1800-01-01	45	5	2	3	88	2	88	2	2			88	2																						1	1
1023	2	2	2	1023	10	10	11	42852	1	2	0.0291667	2	35431	22	10	5	1	88	2	6	2	2	10000			2																						2
1024	2	2	2	1024	10	10	13	42853	1	1	0.2625	1	29339	37	5	2	2	88	2	2	3	3	10000			2																						2
1025	2	2	2	1025	10	10	13	42852	1	2	0.0152778	2	32260	29	10	5	3	11	2	6	2	2		7000		2																						2
1026	2	2	2	1026	10	10	13	2017-04-29	1	2		1	1987-04-29	30	6	5	3	88	2	2	2	2	10000			2																						2
1027	2	2	2	1027	10	10	5	42853	1	2	0.344444	1	24590	50	0	88	3	11	2	8	2	2	4500			2																						2
1028	2	2	2	1028	10	10	13	42854	1	2	0.303472	1	35914	19	10	2	2	11	1	2	2	2		9000		2																						2
1029	2	2	2	1029	10	10	13	42853	1	2	0.379861	1	35985	18	12	4	3	6	1	3	4	4	12000			1	1	18				5			1											1	2
1030	2	2	2	1030	10	10	14	42853	1	1	0.234028	2	35585	19	13	6	3	9	1	5	3	3	8000			2																						2
1031	2	2	2	1031	10	10	13	42852	1	2	0.0465278	2	30799	33	12	4	3	11	2	6	2	2		300000		2																						2
1032	2	2	2	1032	10	10	12	42853	1	2	0.219444	1	32736	27	7	4	2	9	1	2	3	3	16000			1	1	25				10									4					2	2
1033	2	2	2	1033	10	10	13	42852	1	2	0.0631944	2	1800-01-01	42	0	88	2	88	88	88	3	2			88	2																						1	2
1034	2	2	2	1034	10	10	12	42854	1	2	0.290972	1	21041	59	12	5	2	9	2	3	4	4		500000		2																						2
1035	2	2	2	1035	10	10	13	42853	1	2	0.313194	1	23495	53	7	2	2	88	2	2	3	3	7000			1	1	36						14												2	2
1101	2	2	2	1101	11	11	7	42850	1	2	0.324306	1	27053	43	10	5	3	10	2	3	9	9		250000		2																						2
	2	2	2	1102
1103	2	2	2	1103	11	11	7	42849	1	2	0.410417	2	26912	43	20	7	3	10	2	1	4	4		150000		2																						2
	2	2	2	1104
	2	2	2	1105
1106	2	2	2	1106	11	11	7	42848	1	2	0.260417	2	1800-01-01	59	10	5	3	6	2	3	4	4		50000		2																						2
1107	2	2	2	1107	11	11	7	42848	1	2	0.281944	2	29247	37	15	6	3	11	2	6	6	4		50000		2																						2
1108	2	2	2	1108	11	11	6	42850	1	2	0.290972	1	20395	61	15	7	3	11	2	2	4	2		300000		1	2	28							1											1	2		1
1109	2	2	2	1109	11	11	6	42848	1	2	0.304861	2	22551	55	20	7	3	11	2	1	2	2		300000		2																						2
1110	2	2	2	1110	11	11	6	42849	1	2	0.253472	1	30834	32	14	6	1	11	2	2	3	3		17000		2																						2
1111	2	2	2	1111	11	11	4	42849	1	2	0.361111	1	20934	60	13	6	3	11	2	3	6	6		400000		2																						2
1112	2	2	2	1112	11	11	4	42851	1	2	0.291667	2	25696	47	4	2	3	11	2	6	4	4		15000		2																						2
	2	2	2	1113
	2	2	2	1114
	2	2	2	1115
	2	2	2	1116
	2	2	2	1117
	2	2	2	1118
1119	2	2	2	1119	11	11	2	42848	1	2	0.252778	2	22730	55	15	6	3	11	2	1	2	2		250000		2																						2
1120	2	2	2	1120	11	11	2	42850	1	2	0.2875	1	21826	57	15	6	3	11	2	3	4	4		70000		2																						2
1121	2	2	2	1121	11	11	2	42849	1	2	0.329861	1	23774	52	15	6	3	10	2	3	2	2			88	2																						2
	2	2	2	1122
1123	2	2	2	1123	11	11	2	42850	1	2	0.377083	2	26198	45	15	6	3	11	2	3	4	4			88	2																						2
1124	2	2	2	1124	11	11	2	42849	1	2	0.409722	1	19102	65	20	7	3	10	2	7	2	2		47000		2																						2
	2	2	2	1125
	2	2	2	1126
	2	2	2	1127
	2	2	2	1128
1129	2	2	2	1129	11	11	8	42849	1	1	0.348611	1	29835	35	15	6	3	11	2	3	4	4	200000			2																						2
1130	2	2	2	1130	11	11	8	42849	1	1	0.384722	1	27156	43	15	6	3	11	2	3	4	2		400000		2																						2
1131	2	2	2	1131	11	11	8	42848	1	1	0.247917	2	24990	48	19	7	2	11	2	6	4	2	50000			2																						2
1132	2	2	2	1132	11	11	3	2017-04-26	1	1		2	1955-05-16	62	17	7	3	88	2	6	5	4	30000			2																						2
1133	2	2	2	1133	11	11	3	42849	1	1	0.314583	2	25844	46	15	6	3	6	2	6	4	4		1200000		2																						2
1134	2	2	2	1134	11	11	3	42849	1	1	0.416667	1	19486	64	13	4	3	11	2	7	3	2		450000		2																						1	1
1135	2	2	2	1135	11	11	3	2017-04-24	1	1		2	1964-11-02	52	15	6	3	88	2	6	4	2		200000		2																						2
	2	2	2	1201
1202	2	2	2	1202	12	12	2	2017-04-28	1	1		1	1975-09-25	41	15	5	3	88	2	2	3	3	25000			2																						2
1203	2	2	2	1203	12	12	3	2017-04-27	1	2		2	1956-05-24	61	18	7	3	88	2	7	3	3		50000		2																						2
1204	2	2	2	1204	12	12	3	2017-04-28	1	1		1	1968-10-16	48	10	5	3	88	2	3	4	4	8000			2																						1	2
1205	2	2	2	1205	12	12	3	2017-04-27	1	1		2	1987-02-03	30	17	7	3	88	2	2	2	2	18000			2																						2
	2	2	2	1206
1207	2	2	2	1207	12	12	3	2017-04-27	1	1		2	1981-04-02	36	13	4	3	88	2	2	2	2	3000			2																						2
1208	2	2	2	1208	12	12	8	42852	1	2	0.735417	1	21948	57	10	5	3	11	2	1	3	3		50000		2																						2
1209	2	2	2	1209	12	12	8	42852	1	2	0.483333	2	35320	20	15	7	3	88	1	5	4	4		32000		2																						2
1210	2	2	2	1210	12	12	8	42852	1	2	0.302083	1	22033	57	12	4	1	11	2	2	3	3		6000		2																						2
1211	2	2	2	1211	12	12	8	42852	1	2	0.410417	2	18380	67	9	5	3	10	2	6	2	1		7000		2																						2
1212	2	2	2	1212	12	12	8	42853	1	2	0.379167	1	31165	32	12	4	3	10	2	2	6	5		50000		2																						2
1213	2	2	2	1213	12	12	8	42852	1	2	0.338889	2	24567	50	19	6	3	11	2	3	4	4		60000		2																						2
1214	2	2	2	1214	12	12	7	42854	1	2	0.29375	1	28865	38	8	2	1	11	2	3	2	2		6000		2																						2
1215	2	2	2	1215	12	12	1	42852	1	2	0.477083	2	29988	35	10	4	2	11	2	6	2	2		15000		2																						2
1216	2	2	2	1216	12	12	4	42852	1	2	0.220139	2	1800-01-01	57	3	2	3	11	2	6	3	3		15000		2																						2
1217	2	2	2	1217	12	12	4	42852	1	2	0.388889	2	33100	26	12	4	3	6	2	6	4	4		40000		2																						2
1218	2	2	2	1218	12	12	4	42852	1	2	0.405556	1	1800-01-01	49	0	88	1	11	2	3	4	4	5000			1	1	22				25														1	2
	2	2	2	1219
1220	2	2	2	1220	12	12	4	42852	1	2	0.293056	1	28242	40	8	4	3	1	2	2	2	2	6000			1	2	21									2				2					2	2		2
1221	2	2	2	1221	12	12	7	42853	1	2	0.216667	1	23479	53	12	4	3	11	2	3	4	3		10000		2																						1	2
1222	2	2	2	1222	12	12	4	42852	1	2	0.427083	2	21353	58	17	7	2	11	2	7	3	1		60000		2																						2
	2	2	2	1223
1224	2	2	2	1224	12	12	7	42852	1	2	0.224306	1	1800-01-01	50	11	5	3	7	2	2	4	4		10000		2																						2
1225	2	2	2	1225	12	12	7	42852	1	2	0.380556	2	1800-01-01	47	10	5	3	6	2	6	4	4		50000		2																						2
1226	2	2	2	1226	12	12	7	42853	1	2	0.281944	1	28608	39	10	5	3	1	2	3	2	2	3000			2																						2
1227	2	2	2	1227	12	12	6	42854	1	2	0.459028	2	33867	24	15	6	3	1	2	6	2	2		30000		2																						2
1228	2	2	2	1228	12	12	7	42852	1	2	0.201389	1	21152	59	13	5	3	10	2	1	3	3	50000			1	2	20							10											2	2		2
1229	2	2	2	1229	12	12	7	42852	1	2	0.413194	2	30944	32	10	5	3	6	2	6	6	6		20000		2																						2
1230	2	2	2	1230	12	12	6	42852	1	2	0.0375	2	26143	45	16	6	3	6	2	6	4	3		50000		2																						2
1231	2	2	2	1231	12	12	6	42852	1	2	0.00138889	2	25145	48	10	5	3	11	2	6	4	4		7000		2																						2
1232	2	2	2	1232	12	12	6	42852	1	2	0.288889	2	32357	28	10	5	1	11	1	6	4	4		40000		2																						2
1233	2	2	2	1233	12	12	6	42852	1	2	0.475	2	33471	25	13	6	3	10	1	3	4	4		5000		2																						2
1234	2	2	2	1234	12	12	6	42852	1	2	0.248611	1	26289	45	14	6	3	6	2	3	3	3		8000		2																						2
1235	2	2	2	1235	12	12	6	42852	1	2	0.0194444	2	28585	39	17	7	3	10	2	6	2	2		20000		2																						2
1301	2	2	2	1301	13	13	12	42845	1	2	0.375694	1	34535	22	15	7	1	11	1	5	5	5		50000		2																						2
1302	2	2	2	1302	13	13	10	42846	1	2	0.368056	1	31779	28	8	5	1	11	2	3	3	3		5000		2																						2
1303	2	2	2	1303	13	13	14	42845	1	2	0.308333	2	35321	21	7	6	2	88	1	2	4	4		8000		2																						2
1304	2	2	2	1304	13	13	12	42845	1	1	0.288889	2	23121	54	0	1	2	11	2	6	2	2	10000			2																						2
	2	2	2	1305
1306	2	2	2	1306	13	13	12	42845	1	2	0.460417	2	24147	51	0	88	1	11	2	6	3	3		6000		2																						2
1307	2	2	2	1307	13	13	12	42845	1	2	0.354167	1	35865	19	12	5	1	11	1	3	5	5	12000			1	1	14				2														1	1
	2	2	2	1308
1309	2	2	2	1309	13	13	13	42845	1	2	0.420139	2	30800	33	9	2	1	11	2	6	2	2		12000		2																						2
1310	2	2	2	1310	13	13	10	42846	1	1	0.321528	1	23488	53	0	88	1	88	2	3	4	4	6000			1	2	15					12								2					2	1		2
1311	2	2	2	1311	13	13	11	42846	1	1	0.29375	1	33707	25	14	6	1	11	1	2	4	4			88	2																						2
1312	2	2	2	1312	13	13	10	2017-04-21	1	1		1	1978-10-04	38	7	5	1	88	2	3	2	2	6000			1	1	37				3														2	2
1313	2	2	2	1313	13	13	13	42847	1	2	0.395139	2	32613	28	7	2	1	11	2	6	2	2		10000		2																						2
1314	2	2	2	1314	13	13	5	42845	1	1	0.0972222	1	26557	44	15	6	1	11	2	3	2	2	6000			2																						2
1315	2	2	2	1315	13	13	5	42847	1	2	0.371528	2	29696	36	10	5	1	11	2	6	6	6		25000		2																						2
1316	2	2	2	1316	13	13	5	42845	1	1	0.0701389	1	31736	30	8	3	1	11	2	2	2	2	10000			2																						1	1
1317	2	2	2	1317	13	13	5	42846	1	2	0.330556	1	35492	20	8	4	1	11	1	8	3	3	6000			1	2	15					10													2	1		2
1318	2	2	2	1318	13	13	9	42845	1	2	0.0513889	1	29952	47	0	1	1	88	2	2	2	2	10000			2																						2
1319	2	2	2	1319	13	13	14	42845	1	1	0.384722	2	27139	43	4	3	1	88	2	6	2	2	8000			2																						2
1320	2	2	2	1320	13	13	15	42845	1	2	0.259722	1	32764	28	10	2	1	88	2	3	5	5		20000		2																						2
1321	2	2	2	1321	13	13	15	42845	1	1	0.477083	1	32509	28	5	3	1	88	2	2	5	5	12000			2																						2
1322	2	2	2	1322	13	13	14	42845	1	2	0.0576389	2	28996	37	8	4	1	88	2	3	3	3		10000		2																						2
1323	2	2	2	1323	13	13	14	42845	1	1	0.438194	2	42845	45	0	1	1	88	5	9	5	5	8000			2																						2
1324	2	2	2	1324	13	13	15	42845	1	1	0.08125	1	27504	42	0	1	1	11	2	2	2	2	6000			1	1	15				10		2							1					1	2
1325	2	2	2	1325	13	13	12	42846	1	2	0.346528	2	31846	30	12	5	1	11	2	6	2	2		7000		2																						2
1326	2	2	2	1326	13	13	14	42845	1	2	0.0805556	2	35110	21	10	4	1	88	2	6	3	3		10000		2																						2
1327	2	2	2	1327	13	13	11	42845	1	2	0.475694	2	29711	36	18	7	1	88	2	6	2	2	7000			2																						2
1328	2	2	2	1328	13	13	11	42845	1	2	0.272222	2	24473	55	5	88	1	88	88	6	5	5	8000			2																						2
1329	2	2	2	1329	13	13	11	42845	1	1	0.00625	2	26436	45	5	3	1	88	2	6	4	4	5000			2																						2
1330	2	2	2	1330	13	13	11	42844	1	2	0.249306	1	34700	22	12	5	1		1	5	4	4	8000			2																						2
1331	2	2	2	1331	13	13	11	42845	1	1	0.440278	1	35845	19	12	4	2	11	1	2	4	4	15000			1	1	18				7		5		5		5		2						1	2
1332	2	2	2	1332	13	13	11	42845	1	1	0.443056	1	28106	40	10	5	2	5	2	3	2	2	20000			2																						2
1333	2	2	2	1333	13	13	12	42844	1	2	0.116667	2	28611	39	10	4	1	11	2	6	3	3		7000		2																						2
1334	2	2	2	1334	13	13	11	42845	1	1	0.392361	2	33279	26	16	6	1	11	1	5	5	5	20000			2																						2
1335	2	2	2	1335	13	13	11	42845	1	1	0.259722	2	31108	32	10	5	1	11	2	6	2	2	10000			2																						2
1401	1	1	1	1401	14	14	8	42858	1	2	0.281944	1	27517	42	7	3	2	9	2	2	3	3		8000		2																						1	1
1402	1	1	1	1402	14	14	8	42858	1	2	0.302083	1	28248	40	5	3	2	9	2	3	2	2	8000			1	1	17					2	10												1	2
1403	1	1	1	1403	14	14	3	2017-05-02	1	1		2	1995-12-10	21	12	4	2	88	1	5	6	3	15000			2																						2
1404	1	1	1	1404	14	14	8	42858	1	2	0.36875	1	1800-01-01	68	4	2	1	9	2	88	4	4	8000			1	1	45						10			1									1	3
1405	1	1	1	1405	14	14	8	42857	1	2	0.213889	2	29618	36	5	3	2	9	2	6	2	2		8000		2																						2
1406	1	1	1	1406	14	14	8	42858	1	2	0.329861	1	25301	48	7	3	2	9	2	2	2	2	7000			1	1	77						12					3		3					2	2
1407	1	1	1	1407	14	14	3	2017-05-02	1	1		2	1983-01-01	34	7	3	2	88	2	6	4	2	18000			2																						2
1408	1	1	1	1408	14	14	8	42857	1	2	0.309028	1	34163	23	17	7	2	9	1	5	3	3		100000		2																						2
1409	1	1	1	1409	14	14	8	42857	1	2	0.406944	1	34817	22	15	6	2	9	1	3	4	4		25000		2																						2
1410	1	1	1	1410	14	14	8	42858	1	2	0.197917	2	31535	31	12	4	3	1	2	6	3	3		15000		2																						2
1411	1	1	1	1411	14	14	8	42858	1	2	0.369444	1	31810	30	15	6	3	1	2	1	4	4	25000			1	1	20				3														1	2
1412	1	1	1	1412	14	14	2	42858	1	2	0.434722	2	29161	38	7	2	3	1	2	6	4	4		80000		2																						2
1413	1	1	1	1413	14	14	14	42857	1	2	0.204167	2	27980	40	10	5	3	1	2	6	3	3		100000		2																						2
1414	1	1	1	1414	14	14	14	42858	1	2	0.305556	1	29686	36	12	4	3	1	2	3	3	3		500000		2																						2
1415	1	1	1	1415	14	14	14	42857	1	2	0.333333	2	26299	42	5	2	3	1	2	6	8	8			88	2																						2
	1	1	1	1416
1417	1	1	1	1417	14	14	2	42858	1	2	0.381944	1	26669	44	12	4	3	88	2	3	6	6		350000		2																						1	2
1418	1	1	1	1418	14	14	14	42858	1	2	0.207639	2	33029	26	15	6	3	1	2	6	5	5		20000		2																						2
1419	1	1	1	1419	14	14	2	42857	1	2	0.308333	1	42703	25	15	6	3	1	2	3	4	4		180000		2																						2
1420	1	1	1	1420	14	14	2	42857	1	2	0.273611	1	25223	48	10	4	3	88	2	3	4	4		200000		2																						2
1421	1	1	1	1421	14	14	2	42858	1	2	0.328472	1	28413	39	10	4	3	1	2	3	4	4		100000		2																						2
1422	1	1	1	1422	14	14	2	42858	1	2	0.340278	1	24922	49	8	5	2	88	2	2	2	2		12000		2																						2
1423	1	1	1	1423	14	14	7	42858	1	2	0.427778	2	28491	39	0	88	2	11	2	6	2	2		30000		2																						2
1424	1	1	1	1424	14	14	6	42858	1	2	0.186111	1	1800-01-01	62	10	5	3	6	5	9	3	3	6000			1	1	39				40														2	1
1425	1	1	1	1425	14	14	6	42858	1	2	0.220139	2	29471	36	10	5	3	9	2	6	2	2		6000		2																						2
1426	1	1	1	1426	14	14	6	42858	1	2	0.278472	2	27395	42	5	2	1	11	2	6	4	4		10000		2																						2
1427	1	1	1	1427	14	14	7	42858	1	2	0.238194	1	20191	62	12	4	1	11	2	7	6	6	49000			1	1	16				15														1	1
1428	1	1	1	1428	14	14	6	42858	1	2	0.313889	1	25853	46	12	4	1	11	2	2	2	2		15000		2																						2
1429	1	1	1	1429	14	14	6	42858	1	2	0.261806	2	35398	20	13	6	1	11	1	5	2	2		8000		2																						2
1430	1	1	1	1430	14	14	7	42857	1	2	0.309722	2	31564	31	12	4	1	11	4	6	6	6		15000		2																						2
1431	1	1	1	1431	14	14	7	42858	1	2	0.298611	1	31050	32	12	4	1	11	2	8	5	5		6000		2																						2
1432	1	1	1	1432	14	14	7	42857	1	2	0.281944	2	23377	55	0	88	1	11	2	6	4	4		9000		2																						2
1433	1	1	1	1433	14	14	7	42857	1	2	0.295139	2	29587	36	8	5	1	11	5	2	1	1	2000			2																						2
1434	1	1	1	1434	14	14	8	42858	1	2	0.373611	1	23025	54	10	5	3	1	2	3	4	4		7000		2																						2
1435	1	1	1	1435	14	14	7	42857	1	2	0.261806	2	26790	44	0	88	3	1	2	6	2	2		25000		2																						2
1501	1	1	1	1501	15	15	12	42855	1	2	0.268056	1	30317	34	10	4	2	11	2	6	3	3		8000		2																						2
1502	1	1	1	1502	15	15	12	42857	1	2	0.304167	1	32489	28	10	5	2	11	2	2	2	2		10000		2																						2
1503	1	1	1	1503	15	15	12	42855	1	2	0.280556	2	32509	28	16	6	3	1	1	8	5	5		500000		2																						2
1504	1	1	1	1504	15	15	13	42857	1	2	0.24375	1	21672	58	4	2	2	88	2	2	4	4		6000		2																						2
1505	1	1	1	1505	15	15	15	42857	1	1	0.3125	1	34821	22	8	3	3	11	1	3	4	4	3000			1	1	20						8												1	2
1506	1	1	1	1506	15	15	13	42857	1	1	0.345833	1	29343	37	10	5	2	88	2	88	2	2	10000			2																						2
1507	1	1	1	1507	15	15	12	42855	1	2	0.297222	1	23776	52	17	7	3	1	2	1	3	3		60000		2																						2
1508	1	1	1	1508	15	15	12	42856	1	2	0.251389	2	29952	35	5	2	2	11	5	3	1	1	1500			2																						2
1509	1	1	1	1509	15	15	12	42857	1	2	0.322222	2	30845	32	5	2	3	10	2	6	2	2		10000		2																						2
1510	1	1	1	1510	15	15	13	42856	1	2	0.259722	2	32496	28	15	6	1	11	2	6	5	6		25000		2																						2
1511	1	1	1	1511	15	15	12	42856	1	2	0.360417	1	25689	47	10	5	1	11	2	3	4	3		8000		2																						2
1512	1	1	1	1512	15	15	15	42857	1	1	0.306944	1	31169	32	8	4	3	88	2	3	2	2	20000			2																						1	2
1513	1	1	1	1513	15	15	12	42856	1	2	0.344444	2	32509	28	8	5	2	11	2	88	2	2		6000		2																						2
1514	1	1	1	1514	15	15	12	42856	1	2	0.275	1	31413	31	10	5	3	1	1	3	3	3		15000		2																						2
1515	1	1	1	1515	15	15	12	42856	1	1	0.347222	2	28230	40	5	3	1	11	2	6	2	2	8000			2																						2
1516	1	1	1	1516	15	15	5	42859	1	2	0.393056	2	30074	35	15	6	3	11	2	6	4	3		15000		2																						2
1517	1	1	1	1517	15	15	12	42856	1	1	0.323611	1	20099	57	12	5	3	1	2	3	6	6	50000			2																						2
1518	1	1	1	1518	15	15	12	42856	1	2	0.290972	1	20405	61	10	5	3	6	5	8	3	4	50000			1	2	12					10													2	2		1
1519	1	1	1	1519	15	15	11	42856	1	1	0.375694	2	42856	33	10	5	3	1	2	6	2	2	15000			2																						2
1520	1	1	1	1520	15	15	13	42857	1	2	0.408333	1	27636	41	12	4	3	1	2	3	2	2	5000			1	1	17						12							3					2	1
1521	1	1	1	1521	15	15	13	42856	1	2	0.320139	2	1800-01-01	50	5	1	3	1	1	88	5	5			88	2																						1	2
1522	1	1	1	1522	15	15	13	42858	1	2	0.373611	2	18386	67	0	88	3	11	2	6	2	2		150000		2																						2
1523	1	1	1	1523	15	15	13	42856	1	2	0.332639	2	32629	28	15	6	3	11	2	6	5	5			88	2																						2
1524	1	1	1	1524	15	15	12	42857	1	2	0.366667	1	25569	46	10	4	3	1	2	3	2	2		200000		2																						2
1525	1	1	1	1525	15	15	13	42978	1	2	0.357639	2	21063	60	0	88	3	88	2	6	5	5		5000		2																						2
1526	1	1	1	1526	15	15	9	42858	1	2	0.426389	1	27261	42	17	6	2		2	3	2	2	25000			2																						2
1527	1	1	1	1527	15	15	11	42856	1	2	0.293056	2	1800-01-01	53	5	2	2	11	2	6	5	5		10000		2																						2
1528	1	1	1	1528	15	15	13	42859	1	2	0.409028	1	1800-01-01	60	7	2	3	11	2	3	4	4	5000			1	1	18						25												1	1
1529	1	1	1	1529	15	15	13	42856	1	2	0.322917	1	34820	22	14	4	2	11	1	2	2	2		9000		2																						2
1530	1	1	1	1530	15	15	9	42858	1	1	0.374306	2	35172	21	12	4	3	11	2	6	3	3	9000			2																						2
1531	1	1	1	1531	15	15	13	42856	1	2	0.303472	2	19845	63	0	88	3	11	2	6	3	3		5000		2																						2
1532	1	1	1	1532	15	15	5	42859	1	2	0.49375	2	18021	68	0	88	3	11	2	6	5	5		5000		2																						2
	1	1	1	1533
1534	1	1	1	1534	15	15	9	42858	1	1	0.4125	1	25934	46	7	3	2		2	1	3	3	18000			2																						2
1535	1	1	1	1535	15	15	13	42856	1	2	0.307639	2	34797	22	15	7	3	11	2	3	2	2		60000		2																						2
	1	1	1	1601
1602	1	1	1	1602	16	16	12	42850	1	2	0.306944	1	34700	22	9	4	1	11	1	3	4	4		9000		2																						2
1603	1	1	1	1603	16	16	12	42848	1	2	0.241667	2	32874	28	6	2	1	88	2	6	2	2		10000		2																						2
1604	1	1	1	1604	16	16	10	42849	1	2	0.438194	1	28491	38	6	5	1	11	2	3	2	2	5000			1	1	22				4														1	2
1605	1	1	1	1605	16	16	14	42849	1	2	0.186806	2	30208	35	0	1	2	11	2	6	2	2	80000			2																						2
1606	1	1	1	1606	16	16	15	42849	1	1	0.452778	2	31413	31	8	3	2	11	2	6	6	6	55000			2																						2
1607	1	1	1	1607	16	16	11	42849	1	2	0.303472	2	25934	48	0	88	2	88	2	3	5	4	4000			2																						2
1608	1	1	1	1608	16	16	12	42849	1	2	0.0493056	2	20093	60	0	88	1	11	2	6	3	3	9000			1	1	40				8														2	1
1609	1	1	1	1609	16	16	12	42848	1	2	0.256944	2	33455	25	10	4	1	88	2	6	3	3		9000		2																						2
1610	1	1	1	1610	16	16	12	42850	1	2	0.3625	2	29587	36	5	2	1	10	5	6	3	3		8000		2																						2
1611	1	1	1	1611	16	16	10	42849	1	2	0.325694	1	33819	24	5	5	1	11	1	3	5	4	7000			1	2	16					10													2	2		2
1612	1	1	1	1612	16	16	10	42849	1	2	0.466667	1	34799	22	15	6	1	11	1	5	5	5		65000		2																						2
	1	1	1	1613
1614	1	1	1	1614	16	16	11	42849	1	2	0.19375	1	29983	35	15	6	3	1	2	3	2	2	25000			2																						2
1615	1	1	1	1615	16	16	15	42850	1	2	0.291667	1	24847	49	8	4	2	88	2	1	5	5	15000			2																						1	1
1616	1	1	1	1616	16	16	11	42849	1	1	0.0201389	2	28491	35	0	1	2	11	2	6	3	3	5000			2																						2
1617	1	1	1	1617	16	16	12	42848	1	2	0.271528	2	31262	31	3	2	3	88	2	6	2	2		8000		2																						2
1618	1	1	1	1618	16	16	12	42849	1	2	0.528472	1	35998	18	11	6	1	88	1	5	3	3		90000		2																						2
1619	1	1	1	1619	16	16	10	2017-04-23	1	1		2	1988-09-11	28	13	5	1	88	2	6	5	5	12000			2																						2
1620	1	1	1	1620	16	16	12	42849	1	2	0.486806	1	19044	65	6	2	3	1	5	1	5	4		50000		2																						2
1621	1	1	1	1621	16	16	13	42849	1	2	0.284722	1	19829	63	10	5	3	11	2	3	3	3		30000		2																						2
1622	1	1	1	1622	16	16	13	42849	1	2	0.434722	2	22030	57	12	4	3	11	2	2	4	4		25000		2																						2
1623	1	1	1	1623	16	16	13	42851	1	2	0.320139	2	28605	39	12	4	3	1	2	6	2	2		45000		2																						2
1624	1	1	1	1624	16	16	13	42991	1	2	0.488889	1	24358	51	13	4	3	10	2	2	3	3		500000		2																						2
1625	1	1	1	1625	16	16	13	42848	1	2	0.250694	2	21583	58	5	2	3	1	2	3	3	3	25000			2																						2
1626	1	1	1	1626	16	16	5	42851	1	2	0.21875	2	23127	54	5	2	3	11	2	3	2	2	15000			2																						2
1627	1	1	1	1627	16	16	12	42850	1	2	0.291667	2	42850	27	18	88	2	10	88	88	1	1			88	2																						2
1628	1	1	1	1628	16	16	13	42989	1	2	0.254167	1	25822	47	12	88	2	88	88	88	2	2			88	1	2	17							20											2	2		2
1629	1	1	1	1629	16	16	13	42849	1	2	0.298611	2	29335	37	15	6	2	5	2	6	3	3	35000			2																						2
1630	1	1	1	1630	16	16	13	42849	1	2	0.00902778	1	29787	35	12	4	2	11	2	3	2	2	25000			2																						2
1631	1	1	1	1631	16	16	5	42848	1	2	0.295139	1	28968	38	8	4	3	11	2	3	4	4			88	1	1	22						10							4					1	1
1632	1	1	1	1632	16	16	13	42849	1	2	0.476389	2	1800-01-01	43	0	88	3	5	2	6	4	4	80000			2																						2
1633	1	1	1	1633	16	16	12	42850	1	2	0.320139	2	25569	47	0	88	1	11	2	6	2	2	15000			2																						2
1634	1	1	1	1634	16	16	13	42849	1	2	0.361111	2	33718	25	8	2	2	5	2	6	5	5	12000			2																						2
1635	1	1	1	1635	16	16	13	42848	1	2	0.277083	2	31065	31	0	88	3	11	2	6	2	2	9000			2																						2
1701	1	1	1	1701	17	17	12	2017-04-21	1	2		2	1983-01-01	35	8	4	1	88	1	6	2	2	5000			2																						2
1702	1	1	1	1702	17	17	13	42845	1	2	0.3	2	33860	25	12	4	3	11	2	3	2	1	10000			2																						2
1703	1	1	1	1703	17	17	11	42847	1	1	0.211111	2	31888	30	0	1	1	11	2	6	2	2	5000			2																						2
1704	1	1	1	1704	17	17	13	42850	1	2	0.434028	1	31756	30	8	5	1	88	2	3	2	2	15000			1	1	22						10												2	2
1705	1	1	1	1705	17	17	12	42847	1	2	0.311806	2	28491	50	0	88	1	11	2	6	4	4	10000			2																						2
1706	1	1	1	1706	17	17	13	42847	1	2	0.450694	2	17904	68	0	88	1	11	2	3	3	4	10000			2																						2
1707	1	1	1	1707	17	17	11	2017-04-22	1	2	0.346528	2	1986-01-01	31	0	1	1	88	2	6	2	2	6000			2																						2
1708	1	1	1	1708	17	17	13	42847	1	2	0.465278	1	35054	21	14	4	1	11	1	8	3	3	8000			2																						2
1709	1	1	1	1709	17	17	5	42849	1	2	0.204167	2	27508	42	4	2	1	11	2	3	2	3	10000			2																						2
1710	1	1	1	1710	17	17	5	42847	1	2	0.109028	2	28131	61	0	88	1	11	2	3	3	3	10000			2																						2
1711	1	1	1	1711	17	17	15	42846	1	2	0.23125	1	33100	26	12	5	3	88	1	3	4	4	10000			2																						2
1712	1	1	1	1712	17	17	5	42847	1	2	0.118056	2	23123	54	0	88	1	11	1	3	3	5	10000			1	2	22							25											1	2		1
1713	1	1	1	1713	17	17	11	42846	1	1	0.231944	2	31888	30	8	5	3	1	2	6	2	2	1000			2																						2
1714	1	1	1	1714	17	17	5	2017-04-22	1	2		1	1970-04-22	47	10	5	3	88	2	3	2	2	15000			1	2	15					7													1	2		2
1715	1	1	1	1715	17	17	11	42846	1	1	0.254861	2	30062	35	6	3	3	1	2	6	1	1	8000			2																						2
1716	1	1	1	1716	17	17	12	42847	1	2	0.104167	2	31413	31	0	88	2	11	5	6	1	1			88	2																						2
1717	1	1	1	1717	17	17	12	42847	1	2	0.333333	2	29111	38	0	88	2	88	2	6	3	2	8000			2																						1	2
1718	1	1	1	1718	17	17	10	42847	1	2	0.448611	1	31954	29	12	4	3	1	2	3	6	4	15000			2																						2
1719	1	1	1	1719	17	17	12	42846	1	2	0.242361	2	35966	18	12	5	2	88	2	6	5	5	12000			2																						2
1720	1	1	1	1720	17	17	10	42847	1	2	0.417361	1	33767	24	8	5	2	11	2	2	4	4	10000			2																						2
1721	1	1	1	1721	17	17	11	42847	1	1	0.102083	2	30317	35	6	3	1	88	2	6	2	2	9000			2																						2
1722	1	1	1	1722	17	17	11	42847	1	1	0.05	1	31830	30	12	4	3	1	2	1	6	6	28000			2																						2
1723	1	1	1	1723	17	17	5	42846	1	2	0.266667	2	24838	41	4	2	3	1	2	6	5	5	10000			2																						2
1724	1	1	1	1724	17	17	11	42847	1	1	0.0270833	1	24838	49	0	1	3	1	2	3	2	2	10000			1	1	10						7		0										1	2
1725	1	1	1	1725	17	17	11	42846	1	1	0.272222	2	29221	37	8	5	3	1	2	6	6	6	15000			2																						2
1726	1	1	1	1726	17	17	12	42847	1	2	0.13125	1	27030	43	5	2	3	1	2	3	2	2		100000		1	1	15				12														1	2
1727	1	1	1	1727	17	17	11	42846	1	2	0.148611	1	29952	35	10	4	3	10	2	6	3	2	18000			2																						2
1728	1	1	1	1728	17	17	11	42847	1	1	0.471528	1	34049	24	12	5	3	1	2	3	3	3	12000			1	2	18					30			0										1	3		2
1729	1	1	1	1729	17	17	11	42847	1	1	0.00972222	1	29587	38	10	4	3	1	2	3	4	4	8000			2																						2
1730	1	1	1	1730	17	17	11	42848	1	1	0.309028	1	28126	38	8	5	3	88	2	2	2	2	10000			1	1	18						7		0										1	2
1731	1	1	1	1731	17	17	15	42847	1	1	0.334028	2	20373	61	0	1	3	1	5	6	4	4	4000			1	1	40						5												1	1
1732	1	1	1	1732	17	17	11	42846	1	2	0.194444	1	27395	42	10	88	3	88	88	3	2	2	24000			1	2	18					25								1					1	2		2
1733	1	1	1	1733	17	17	15	42847	1	1	0.421528	2	31048	33	5	3	3	1	2	6	2	2	18000			2																						2
1734	1	1	1	1734	17	17	12	42847	1	2	0.477778	2	34200	23	15	6	3	88	2	6	5	5	30000			2																						2
1735	1	1	1	1735	17	17	11	42847	1	1	0.322917	2	18994	48	0	1	1	11	2	6	3	3	5000			2																						2
1801	1	1	1	1801	18	18	6	42854	1	2	0.245139	1	28856	38	12	4	1	11	2	3	3	3	7000			2																						2
1802	1	1	1	1802	18	18	6	42854	1	2	0.269444	2	22707	55	10	5	1	10	2	1	4	4	34000			2																						2
1803	1	1	1	1803	18	18	6	42854	1	2	0.29375	2	27378	42	12	4	2	11	2	6	2	2	25000			2																						2
1804	1	1	1	1804	18	18	6	42854	1	2	0.313194	1	32791	27	10	5	1	11	1	3	4	3	15000			2																						2
1805	1	1	1	1805	18	18	6	42855	1	2	0.332639	1	31897	30	12	4	1	11	2	3	4	4	10000			1	2	20							1											1	3		2
1806	1	1	1	1806	18	18	6	42855	1	2	0.352083	2	24108	51	0	88	1	11	2	6	4	4	15000			2																						2
1807	1	1	1	1807	18	18	6	42855	1	2	0.365972	1	24181	51	10	5	1	11	2	3	4	3	16000			1	2	20							40											2	2		1
1808	1	1	1	1808	18	18	7	42855	1	2	0.386806	2	19003	65	0	88	1	10	2	6	3	3	7000			2																						2
1809	1	1	1	1809	18	18	7	42855	1	2	0.402083	1	33065	26	15	6	1	10	1	5	4	4		120000		2																						1	2
1810	1	1	1	1810	18	18	7	42855	1	2	0.423611	1	1800-01-01	56	10	5	1	11	2	2	5	4	15000			2																						1	1
1811	1	1	1	1811	18	18	7	42855	1	2	0.452083	1	33970	24	0	88	1	11	1	3	3	3	16000			2																						2
1812	1	1	1	1812	18	18	7	42855	1	2	0.430556	2	20455	61	0	88	1	10	2	6	4	4			88	2																						2
1813	1	1	1	1813	18	18	7	42855	1	2	0.471528	2	28617	39	10	5	3	1	2	6	5	5	50000			2																						2
1814	1	1	1	1814	18	18	7	42855	1	2	0.000694444	1	30447	34	0	88	1	11	2	3	3	2	20000			1	1	17						20												1	1
1815	1	1	1	1815	18	18	2	42854	1	2	0.04375	2	1800-01-01	60	0	88	1	88	5	6	1	1	7000			2																						2
1816	1	1	1	1816	18	18	14	42854	1	2	0.315278	1	26764	44	10	5	1	88	2	2	2	2	9000			1	1	29						1												1	1
1817	1	1	1	1817	18	18	2	42855	1	2	0.269444	1	1800-01-01	56	8	4	3	88	2	3	4	4	10000			2																						2
1818	1	1	1	1818	18	18	2	42854	1	2	0.267361	2	27691	41	16	6	3	88	2	6	5	5		500000		2																						2
1819	1	1	1	1819	18	18	2	42854	1	2	0.0618056	2	1800-01-01	52	5	2	3	10	2	6	2	2		90000		2																						2
1820	1	1	1	1820	18	18	3	42855	1	1	0.000694444	1	27133	43	19	6	3	1	2	1	4	4		400000		2																						2
1821	1	1	1	1821	18	18	2	42854	1	2	0.24375	1	32762	27	12	4	3	88	2	88	4	4	50000			2																						2
1822	1	1	1	1822	18	18	3	42855	1	1	0.461806	1	23408	53	16	6	3	1	2	3	2	2		300000		2																						2
1823	1	1	1	1823	18	18	2	42856	1	2	0.248611	1	30298	34	12	4	3	88	2	2	6	6		18000		2																						2
1824	1	1	1	1824	18	18	3	42855	1	2	0.0965278	1	34700	22	9	5	3	1	2	3	4	3		200000		1	2	12					10		22											1	1		1
1825	1	1	1	1825	18	18	3	2017-04-30	1	1	0.260417	1	1993-07-17	23	13	6	1	88	1	2	4	4	8000			2																						2
1826	1	1	1	1826	18	18	14	42855	1	2	0.445833	2	22748	55	0	88	1	11	2	6	4	4	30000			2																						2
1827	1	1	1	1827	18	18	2	42855	1	2	0.309722	2	1800-01-01	22	8	2	1	88	2	6	2	2	45000			2																						2
1828	1	1	1	1828	18	18	2	2017-04-30	1	2		1	1954-01-01	63	0	88	1	88	2	2	4	4	10000			2																						1	2
1829	1	1	1	1829	18	18	4	42855	1	2	0.291667	2	34439	23	12	6	1	11	1	3	5	5	8000			2																						2
1830	1	1	1	1830	18	18	4	42855	1	2	0.463889	2	35501	20	10	5	1	11	1	6	4	3	10000			2																						2
1831	1	1	1	1831	18	18	4	42855	1	2	0.311806	1	34982	21	12	6	1	11	1	2	4	4	12000			1	2	18					1													1	2		2
1832	1	1	1	1832	18	18	4	42855	1	2	0.425694	1	27428	42	7	4	1	11	2	2	2	2	10000			1	2	18					12													1	2		1
	1	1	1	1833
1834	1	1	1	1834	18	18	4	42855	1	2	0.341667	1	27514	42	8	4	1	11	2	2	3	3	6000			2																						1	1
1835	1	1	1	1835	18	18	4	42854	1	2	0.258333	2	35860	19	10	5	1	11	1	88	3	3	1200			2																						2
1901	1	1	1	1901	19	19	9	42994	1	2	0.345139	2	30210	35	0	1	3	10	2	6	2	2	12000			2																						2
1902	1	1	1	1902	19	19	13	42993	1	2	0.204861	2	30210	35	0	88	1		2	6	4	4	15000			2																						2
1903	1	1	1	1903	19	19	9	42994	1	2	0.323611	2	32402	29	2	3	1		2	6	2	2	10000			2																						2
1904	1	1	1	1904	19	19	12	42994	1	2	0.349306	1	24532	50	8	4	2	11	2	9	3	3		500000		1	1	22						15							5					2	2
1905	1	1	1	1905	19	19	16	42994	1	2	0.316667	2	21354	59	0	88	2		5	6	2	2			88	2																						2
1906	1	1	1	1906	19	19	12	42994	1	2	0.28125	1	29114	38	0	1	2	11	2	3	2	2	80000			1	1	20				30														1	2
1907	1	1	1	1907	19	19	16	42994	1	2	0.338194	1	23511	53	0	88	2	11	2	88	3	3			88	1	1	20				33														2	2
1908	1	1	1	1908	19	19	12	42994	1	2	0.292361	1	26558	45	5	3	1		2	3	2	2	7000			1	1	18				24														2	2
1909	1	1	1	1909	19	19	9	42994	1	2	0.364583	2	30575	34	5	2	1	11	2	6	2	2	10000			2																						2
1910	1	1	1	1910	19	19	12	42994	1	2	0.336111	2	22175	57	0	1	1		2	6	3	3	12000			2																						2
1911	1	1	1	1911	19	19	13	42994	1	2	0.331944	1	28749	39	5	2	1		2	2	3	3	10000			1	1	20						20												1	2
1912	1	1	1	1912	19	19	14	42993	1	2	0.279167	2	24366	51	0	88	3	10	2	7	3	3		500000		2																						2
1913	1	1	1	1913	19	19	14	42994	1	2	0.291667	1	31671	31	12	4	1	11	1	8	6	6	50000			2																						2
1914	1	1	1	1914	19	19	14	42993	1	2	0.722222	2	20348	62	0	88	2	11	2	7	2	2	10000			2																						2
1915	1	1	1	1915	19	19	13	42994	1	2	0.3	2	32036	30	0	88	1		2	6	2	2	10000			2																						2
1916	1	1	1	1916	19	19	13	42993	1	2	0.294444	2	35324	21	12	4	2		1	6	4	4	40000			2																						2
1917	1	1	1	1917	19	19	14	42994	1	2	0.430556	2	26558	45	0	88	2	11	2	6	2	2	10000			2																						2
1918	1	1	1	1918	19	19	12	42994	1	2	0.314583	1	27395	42	7	4	1		2	3	2	2	12000			1	1	20				3														2	2
1919	1	1	1	1919	19	19	13	42994	1	2	0.333333	1	31306	32	11	5	3	10	2	2	4	4	25000			2																						2
1920	1	1	1	1920	19	19	7	42993	1	2	0.215278	1	23012	54	0	88	1		5	2	2	2	18000			1	1	20						5							3					1	1
1921	1	1	1	1921	19	19	7	42993	1	2	0.222917	2	30632	33	5	5	1	11	2	2	2	2	20000			2																						2
1922	1	1	1	1922	19	19	7	42993	1	2	0.23125	1	32664	28	10	5	1	11	1	3	4	3	15000			1	1	18					5													1	2
1923	1	1	1	1923	19	19	7	42993	1	2	0.239583	2	32212	29	10	5	1	8	2	6	2	2	25000			2																						2
1924	1	1	1	1924	19	19	5	42993	1	2	0.247917	1	29965	35	12	4	1	11	2	2	3	2	90000			2																						2
1925	1	1	1	1925	19	19	5	42993	1	2	0.254861	1	24108	51	5	5	1		2	2	5	5	25000			1	2	19							25											1	2		2
1926	1	1	1	1926	19	19	5	42993	1	2	0.263194	2	18629	66	0	88	1	11	2	6	4	4	15000			2																						2
1927	1	1	1	1927	19	19	5	42993	1	2	0.270833	2	32492	28	8	5	1		2	6	4	4	19000			2																						2
1928	1	1	1	1928	19	19	1	42993	1	2	0.257639	1	26665	44	8	3	1	11	2	3	2	2	5000			2																						2
1929	1	1	1	1929	19	19	1	42994	1	2	0.279861	1	34700	22	9	5	2	11	1	2	4	4	12000			2																						2
1930	1	1	1	1930	19	19	1	42993	1	2	0.253472	2	1800-01-01	35	0	88	2	11	2	6	2	1	30000			2																						2
1931	1	1	1	1931	19	19	1	42993	1	2	0.222917	1	32620	28	12	4	3	10	1	9	4	4			88	2																						2
1932	1	1	1	1932	19	19	10	42993	1	2	0.248611	1	18629	66	10	5	1	11	2	3	2	2	15000			2																						2
1933	1	1	1	1933	19	19	10	42993	1	2	0.234722	2	22282	56	5	3	2	11	2	6	4	4	20000			2																						2
1934	1	1	1	1934	19	19	10	42993	1	2	0.223611	2	29221	37	7	5	1	11	2	6	2	1	10000			2																						2
1935	1	1	1	1935	19	19	10	42993	1	2	0.261806	2	31413	31	7	5	1	11	2	6	2	2	12000			2																						2
2001	1	1	1	2001	20	20	8	42859	1	2	0.277778	2	21276	59	4	2	3	7	2	6	2	2		300000		2																						2
2002	1	1	1	2002	20	20	8	42859	1	2	0.302778	1	28157	40	10	5	3	7	2	3	2	2	40000			1	2	20					10								5					2	2		2
	1	1	1	2003
2004	1	1	1	2004	20	20	8	42860	1	2	0.340972	1	31444	31	0	88	3	7	2	3	2	2	40000			1	1	20				6		12												2	2
2005	1	1	1	2005	20	20	8	42859	1	2	0.348611	2	24596	50	0	88	3	7	5	2	2	2	12000			2																						2
2006	1	1	1	2006	20	20	8	42860	1	2	0.376389	2	26696	44	0	88	1	11	2	6	4	4	10000			2																						1	1
2007	1	1	1	2007	20	20	8	42860	1	2	0.284028	1	25600	47	8	4	1	11	88	3	2	2	9000			2																						2
2008	1	1	1	2008	20	20	8	42859	1	2	0.251389	2	25235	48	3	2	1	11	2	6	4	5	15000			1	1	43						2							2					1	2
2009	1	1	1	2009	20	20	8	42860	1	2	0.313194	2	31079	32	0	88	1	11	2	2	4	3	20000			2																						2
2010	1	1	1	2010	20	20	2	42860	1	2	0.342361	1	1800-01-01	39	5	2	1	11	2	8	4	4	4000			1	1	35				24														1	1
2011	1	1	1	2011	20	20	6	42859	1	2	0.285417	1	35264	20	10	5	1	11	1	3	4	4	9000			2																						2
2012	1	1	1	2012	20	20	1	42859	1	2	0.300694	1	28856	38	8	5	1	11	2	3	2	2	12000			2																						2
2013	1	1	1	2013	20	20	6	42859	1	2	0.271528	2	28491	39	7	5	1	11	2	6	3	3	8000			2																						2
2014	1	1	1	2014	20	20	3	2017-05-05	1	2		2	1986-01-01	31	5	2	3	88	2	6	2	1	20000			2																						2
2015	1	1	1	2015	20	20	6	42860	1	2	0.484028	2	19360	52	0	88	3	7	2	6	3	3	8000			2																						2
	1	1	1	2016
2017	1	1	1	2017	20	20	6	42860	1	2	0.465278	2	1800-01-01	23	10	5	3	7	2	6	2	2	50000			2																						2
2018	1	1	1	2018	20	20	6	42860	1	2	0.00902778	1	18264	67	10	5	3	7	2	3	4	4			88	2																						2
2019	1	1	1	2019	20	20	2	2017-05-05	1	2		1	1988-02-17	29	10	5	3	88	2	3	6	6	6000			2																						1	2
2020	1	1	1	2020	20	20	2	42860	1	2	0.0361111	1	25569	45	8	5	2	11	2	2	5	5	7000			1	1	38						7												1	2
2021	1	1	1	2021	20	20	2	2017-05-04	1	2		2	1987-01-01	32	10	5	2	88	2	6	2	2	17000			2																						2
	1	1	1	2022
2023	1	1	1	2023	20	20	3	42860	1	2		2	1800-01-01	45	0	88	1	88	5	6	2	2	8000			2																						2
2024	1	1	1	2024	20	20	8	42860	1	2	0.0444444	1	30721	33	12	4	1		2	3	2	2	15000			2																						2
2025	1	1	1	2025	20	20	2	2017-05-05	1	2		2	1800-01-01	55	0	88	3	88	5	2	1	1	2500			2																						2
2026	1	1	1	2026	20	20	8	42860	1	2	0.00138889	1	34209	23	10	5	1	11	1	2	5	4	35000			1	2	16					2	1												1	1		1
2027	1	1	1	2027	20	20	14	42860	1	2	0.457639	2	26054	46	0	88	1		2	6	4	4	6000			1	1	19						2												1	2
2028	1	1	1	2028	20	20	3	2017-05-05	1	1		1	1953-01-01	64	0	1	1	88	2	2	4	4	50000			1	2	20					24													2	1		2
2029	1	1	1	2029	20	20	2	2017-05-04	1	2		2	1987-10-24	29	10	5	1	88	2	6	2	2	5000			2																						2
2030	1	1	1	2030	20	20	3	2017-05-05	1	1	0.0854167	1	1974-04-17	43	19	7	3	88	2	1	4	4		240000		2																						2
	1	1	1	2031
2032	1	1	1	2032	20	20	2	42859	1	2	0.358333	1	1800-01-01	49	6	2	3	6	2	2	2	2	6000			1	1	17				12														1	1
2033	1	1	1	2033	20	20	14	2017-05-04	1	2	0.211111	2	1985-01-01	35	5	2	3	88	2	6	3	3		2500000		2																						2
	1	1	1	2034
2035	1	1	1	2035	20	20	2	2017-05-04	1	2		2	1975-08-15	41	8	5	3	88	2	6	3	3	80000			2																						2
2101	1	1	1	2101	21	21	6	42857	1	2	0.347222	2	32494	28	10	5	2	11	2	6	2	2	8000			2																						2
2102	1	1	1	2102	21	21	6	42856	1	2	0.317361	1	19115	65	0	88	3	11	2	2	1	1	20000			1	1	10				5														1	2
2103	1	1	1	2103	21	21	6	42856	1	2	0.396528	1	32699	27	12	4	3	1	2	3	6	6		200000		2																						2
2104	1	1	1	2104	21	21	6	42856	1	2	0.417361	1	29265	37	15	6	3	1	2	3	2	2	20000			2																						2
2105	1	1	1	2105	21	21	6	42856	1	2	0.288889	2	32867	27	6	4	1	11	2	2	6	6	8000			2																						2
2106	1	1	1	2106	21	21	7	42856	1	2	0.2375	1	32869	27	12	6	1	11	2	3	2	2	2000			2																						2
2107	1	1	1	2107	21	21	7	42856	1	2	0.447222	2	33790	24	10	5	1	11	2	6	2	2	9000			2																						2
2108	1	1	1	2108	21	21	7	42857	1	2	0.323611	1	21916	57	10	5	1	11	2	3	4	4	80000			1	1	25						10												1	2
2109	1	1	1	2109	21	21	7	42856	1	2	0.423611	2	34700	21	5	2	1	11	2	6	5	5	2500			1	1	19					2													1	1
2110	1	1	1	2110	21	21	7	42856	1	2	0.268056	1	1800-01-01	56	10	5	1	11	2	3	5	5	10000			1	2	12					1													1	3		2
2111	1	1	1	2111	21	21	8	42856	1	1	0.315972	1	32541	28	7	3	1	11	2	2	5	5	15000			1	2	18							10											2	2		1
2112	1	1	1	2112	21	21	3	2017-05-01	1	2		1	1969-05-18	48	30	7	3	88	2	2	5	5	50000			2																						2
2113	1	1	1	2113	21	21	3	2017-05-02	1	1		1	1984-09-22	32	11	5	3	88	2	3	6	6		100000		2																						2
2114	1	1	1	2114	21	21	8	42856	1	1	0.475	2	34534	22	12	4	2	11	1	8	5	5	20000			2																						2
2115	1	1	1	2115	21	21	8	42856	1	1	0.0229167	2	29202	37	8	3	3	6	2	2	3	3	10000			2																						2
2116	1	1	1	2116	21	21	8	42856	1	1	0.277778	2	27395	42	7	3	3	1	2	6	3	3		250000		2																						2
2117	1	1	1	2117	21	21	3	42856	1	2	0.324306	1	32823	27	12	5	3	88	2	2	4	4		150000		2																						1	1
2118	1	1	1	2118	21	21	8	42856	1	1	0.41875	1	30957	32	19	7	3	1	2	3	5	3		400000		2																						2
2119	1	1	1	2119	21	21	3	2017-05-01	1	1		1	1971-02-05	46	11	5	3	88	2	3	9	9		400000		2																						2
2120	1	1	1	2120	21	21	8	42856	1	1	0.230556	1	31130	32	15	6	3	1	2	3	4	4		150000		2																						2
2121	1	1	1	2121	21	21	2	42856	1	2	0.459028	1	34037	24	12	4	3	1	2	1	4	4			88	2																						2
2122	1	1	1	2122	21	21	14	42856	1	2	0.479861	1	33655	25	19	7	3	1	1	5	3	3			88	2																						2
2123	1	1	1	2123	21	21	14	42856	1	2	0.422917	2	33507	25	12	4	3	1	2	6	4	4	12000			2																						2
2124	1	1	1	2124	21	21	14	42856	1	2		1	32100	29	12	4	3	1	2	2	2	2			88	2																						2
2125	1	1	1	2125	21	21	2	42855	1	2	0.318056	2	28338	39	10	5	2	88	2	6	3	3	15000			2																						2
2126	1	1	1	2126	21	21	14	42856	1	2	0.300694	1	28126	39	4	2	2	11	2	3	2	2	9000			2																						2
2127	1	1	1	2127	21	21	2	42856	1	2	0.404167	2	33206	26	17	7	3	1	2	5	8	8	20000			2																						2
2128	1	1	1	2128	21	21	14	42856	1	2	0.320139	1	27395	31	6	5	1	11	2	2	2	2	4000			2																						2
2129	1	1	1	2129	21	21	2	42855	1	2	0.333333	2	34881	21	10	5	1	88	1	6	5	5	8000			2																						2
2130	1	1	1	2130	21	21	14	42856	1	2	0.235417	1	25204	56	7	5	3	1	2	3	4	4	15000			1	2	19							20											1	2		1
2131	1	1	1	2131	21	21	4	42856	1	2	0.348611	1	22767	55	8	4	3	1	2	3	3	3		250000		2																						2
2132	1	1	1	2132	21	21	4	42857	1	2	0.314583	1	36282	18	12	6	3	1	1	5	3	3	6000			2																						2
2133	1	1	1	2133	21	21	4	42856	1	2	0.405556	2	35828	19	10	5	1	11	1	8	3	3	5000			2																						2
2134	1	1	1	2134	21	21	4	42856	1	2	0.433333	2	36290	18	12	6	1	11	1	5	5	5	32000			2																						2
2135	1	1	1	2135	21	21	4	2017-05-01	1	2		2	1964-05-01	53	0	88	3	88	5	6	3	3	25000			2																						2
2201	1	1	1	2201	22	22	12	42851	1	2	0.296528	2	29587	35	12	5	1	88	2	6	2	2	10000			2																						2
2202	1	1	1	2202	22	22	12	42851	1	2	0.440278	2	28753	38	8	4	1	88	2	6	4	4		300000		2																						2
2203	1	1	1	2203	22	22	12	42851	1	2	0.340972	2	32762	28	5	4	2	88	2	6	2	2	6000			2																						2
2204	1	1	1	2204	22	22	10	42851	1	2	0.470139	2	42851	33	0	88	1	11	2	6	5	5	6000			2																						2
	1	1	1	2205
2206	1	1	1	2206	22	22	12	42852	1	2	0.306944	1	29476	37	0	2	1	88	2	3	2	2	7000			2																						1	2
2207	1	1	1	2207	22	22	12	42852	1	2	0.293056	1	23012	45	0	88	1	88	2	6	1	3	6000			2																						2
2208	1	1	1	2208	22	22	12	42853	1	1	0.465278	2	20090	38	0	1	1	11	5	2	1	1	2000			2																						2
2209	1	1	1	2209	22	22	10	42851	1	2	0.357639	1	20225	62	5	2	1	88	1	8	3	3	2000			2																						1	1
2210	1	1	1	2210	22	22	12	42852	1	2	0.273611	1	24838	55	0	88	1	11	2	3	4	4	8000			2																						1	2
2211	1	1	1	2211	22	22	12	42851	1	2	0.331944	2	25569	59	0	88	1	88	2	6	2	2	5000			2																						2
2212	1	1	1	2212	22	22	5	42854	1	2	0.292361	2	20936	60	0	88	1	11	2	6	4	4	1000			2																						2
2213	1	1	1	2213	22	22	11	42850	1	1	0.265278	2	30561	33	5	3	1	11	2	6	2	2	5000			2																						2
2214	1	1	1	2214	22	22	5	42851	1	2	0.303472	1	22397	56	0	88	1	11	2	3	6	6			88	1	2	23							30											2	2		2
2215	1	1	1	2215	22	22	12	42850	1	2	0.251389	2	28950	38	10	5	1	88	2	6	2	2	8000			2																						2
2216	1	1	1	2216	22	22	5	42852	1	2	0.315972	1	29999	35	12	4	1	11	2	3	2	2	6000			1	1	25						4		2		1								1	1
2217	1	1	1	2217	22	22	11	42851	1	1	0.354167	2	42851	27	10	5	1	11	2	6	2	2	6000			2																						2
2218	1	1	1	2218	22	22	5	42851	1	2	0.313194	1	1800-01-01	35	12	88	2	88	88	88	2	2	15000			2																						2
2219	1	1	1	2219	22	22	13	42850	1	2	0.272222	2	32278	29	5	2	1	11	2	6	3	3	9000			2																						2
2220	1	1	1	2220	22	22	5	42852	1	2	0.29375	1	28972	38	9	5	1	11	2	3	3	3	10000			2																						2
2221	1	1	1	2221	22	22	13	42851	1	2	0.275694	2	28971	38	15	6	1	11	5	2	3	3	7500			2																						2
2222	1	1	1	2222	22	22	13	42852	1	2	0.304167	1	31529	31	12	4	1	11	2	2	4	4	15000			2																						2
2223	1	1	1	2223	22	22	5	42852	1	1	0.263194	2	27877	41	5	3	1	11	2	6	2	2	8000			2																						2
2224	1	1	1	2224	22	22	5	42851	1	2	0.322917	1	35546	20	13	4	2	11	1	5	4	4	15000			2																						2
2225	1	1	1	2225	22	22	5	42852	1	2	0.259028	1	1800-01-01	47	0	88	1	11	2	3	2	2	10000			2																						2
2226	1	1	1	2226	22	22	14	42852	1	1		1	34899	21	10	5	1	11	2	8	4	4	7000			1	1	18				2		12												1	2
2227	1	1	1	2227	22	22	13	42851	1	2	0.331944	1	24588	50	5	2	1	11	2	88	12	12			88	2																						1	2
2228	1	1	1	2228	22	22	14	42851	1	1	0.311806	1	29587	35	10	5	1	11	2	2	2	2	7000			2																						2
2229	1	1	1	2229	22	22	13	42851	1	2	0.358333	2	36089	18	12	4	1	11	1	5	3	3	5000			2																						2
2230	1	1	1	2230	22	22	11	42851	1	1	0.322222	1	23012	46	5	3	1	11	2	2	2	2	8500			1	1	20						7		0		0								1	2
2231	1	1	1	2231	22	22	5	42851	1	2	0.165278	1	1800-01-01	52	10	5	3	11	2	2	2	1	15000			2																						2
2232	1	1	1	2232	22	22	11	42851	1	1	0.45625	2	23012	46	0	1	1	11	2	6	3	3	9000			1	1	40						7		0		0			2					1	2
2233	1	1	1	2233	22	22	13	42851	1	2	0.325	2	31050	32	14	4	1	11	2	6	3	3	12000			2																						2
2234	1	1	1	2234	22	22	11	2017-04-26	1	1		2	1970-01-01	40	0	1	1	88	2	6	5	5	30000			2																						2
2235	1	1	1	2235	22	22	13	42851	1	2	0.284722	1	30260	34	15	6	3	11	2	2	2	2	7000			2																						2
2301	2	2	2	2301	23	23	5	42919	1	2	0.109028	2	31236	31	15	6	3	11	2	6	2	2			88	2																						2
	2	2	2	2302
2303	2	2	2	2303	23	23	5	42919	1	2	0.290972	2	28921	38	15	6	3	11	2	6	2	2	80000			2																						2
2304	2	2	2	2304	23	23	1	42919	1	2	0.394444	1	34140	24	17	6	3	11	1	3	3	3		200000		2																						2
2305	2	2	2	2305	23	23	1	42918	1	2	0.222222	1	35901	19	10	5	3	11	1	2	4	4	12000			2																						2
2306	2	2	2	2306	23	23	6	42919	1	2	0.407639	1	1800-01-01	55	15	6	3	11	2	3	2	2	60000			1	1	22				5														2	1
2307	2	2	2	2307	23	23	6	42919	1	2	0.239583	2	25173	48	10	5	3	11	2	6	2	2	25000			2																						2
2308	2	2	2	2308	23	23	1	42918	1	2	0.324306	1	31053	32	15	6	3	10	2	3	4	2	30000			2																						2
2309	2	2	2	2309	23	23	1	42918	1	2	0.253472	1	30564	33	15	6	3	11	2	3	6	6	30000			2																						2
2310	2	2	2	2310	23	23	1	42919	1	2	0.26875	2	30587	33	17	6	3	11	2	6	3	3	12000			2																						2
2311	2	2	2	2311	23	23	1	42918	1	2	0.289583	1	30125	35	15	6	3	11	2	3	5	5	30000			2																						2
2312	2	2	2	2312	23	23	5	42919	1	2	0.3	2	34722	22	15	6	3	11	1	5	4	4	11000			2																						2
2313	2	2	2	2313	23	23	3	42919	1	2	0.339583	2	1800-01-01	30	12	4	3	11	2	6	5	5		200000		2																						2
2314	2	2	2	2314	23	23	3	42918	1	2	0.220833	1	30682	33	4	2	1	11	2	3	2	2	8000			1	1	21				10								4						2	2
2315	2	2	2	2315	23	23	3	42918	1	2	0.240278	1	29614	36	15	6	3	11	2	3	4	4	10000			1	1	18						1												1	1
2316	2	2	2	2316	23	23	2	42919	1	2	0.424306	2	31079	32	0	1	1	11	2	6	1	1	5000			1	1	20						10												1	1
2317	2	2	2	2317	23	23	3	42918	1	2	0.259722	2	1800-01-01	26	0	1	1		2	6	2	2	5000			2																						2
2318	2	2	2	2318	23	23	3	42919	1	2	0.406944	1	1800-01-01	21	3	1	1		2	3	1	1	12000			1	1	17						18												1	3
2319	2	2	2	2319	23	23	2	42922	1	2	0.279167	2	28491	39	0	1	1		2	6	2	2	5000			2																						2
2320	2	2	2	2320	23	23	3	42919	1	2	0.388194	1	33970	24	0	1	1	11	2	2	2	2	4000			2																						2
2321	2	2	2	2321	23	23	2	42919	1	2	0.354167	1	32816	27	3	1	1		2	3	4	4	9000			2																						2
2322	2	2	2	2322	23	23	2	42919	1	2	0.369444	2	32143	29	0	88	1		2	2	2	1			88	2																						2
2323	2	2	2	2323	23	23	2	42918	1	2	0.302083	2	1800-01-01	26	0	1	1		2	6	4	3	15000			2																						2
2324	2	2	2	2324	23	23	2	42918	1	2	0.31875	1	1800-01-01	21	2	1	1		2	2	1	1	10000			1	1	13				5		12												1	3
2325	2	2	2	2325	23	23	10	42918	1	2	0.226389	1	33057	27	5	3	1		2	2	5	7	8000			2																						2
2326	2	2	2	2326	23	23	10	42919	1	2	0.335417	2	34883	22	0	88	3	7	2	6	3	3			88	2																						2
2327	2	2	2	2327	23	23	10	42918	1	2	0.232639	2	31230	32	0	88	1	88	2	6	2	2	5000			1	1	77				5				2										1	1
2328	2	2	2	2328	23	23	8	42918	1	2	0.244444	1	27577	42	5	2	1	88	2	2	2	2	6000			2																						2
2329	2	2	2	2329	23	23	8	42918	1	2	0.255556	2	28673	39	0	88	1	11	2	6	2	2	5000			1	1	35						35		3					4					1	2
2330	2	2	2	2330	23	23	10	42919	1	2	0.321528	1	25022	49	0	88	1	11	2	2	2	2			88	1	2	15						20												1	2		2
2331	2	2	2	2331	23	23	8	42918	1	2	0.273611	2	33056	27	5	2	1	11	2	6	2	2	5000			2																						2
2332	2	2	2	2332	23	23	10	42918	1	2	0.29375	1	30134	35	10	4	1	11	2	3	2	2			88	1	2	20						3												1	2		2
2333	2	2	2	2333	23	23	10	42918	1	2	0.282639	2	27943	41	0	88	1		2	6	5	5	7000			2																						2
2334	2	2	2	2334	23	23	10	42918	1	2	0.325	1	24655	50	0	88	1		2	2	3	3	6000			1	1	18				4		24												1	1
2335	2	2	2	2335	23	23	8	42918	1	2	0.313194	2	26847	44	0	88	2	11	2	2	2	2	9000			1	1	77						5												1	1
2401	2	2	2	2401	24	24	12	42918	1	2	0.219444	2	27212	43	5	3	2	4	2	6	2	2	10000			2																						2
2402	2	2	2	2402	24	24	4	42918	1	2	0.228472	1	30134	35	8	4	2	4	2	9	2	2	5000			2																						2
2403	2	2	2	2403	24	24	12	42919	1	2	0.347917	2	31575	31	10	4	2	4	2	6	5	5		850000		2																						2
2404	2	2	2	2404	24	24	4	42918	1	2	0.250694	1	30143	34	8	4	1	4	2	9	3	3		5000000		1	2	31					10													2	2		2
2405	2	2	2	2405	24	24	4	42918	1	2	0.238194	2	30108	35	12	6	1	4	2	6	6	6		1500000		2																						2
2406	2	2	2	2406	24	24	9	2017-07-03	1	2		1	1962-07-03	55	0	88	2	88	2	3	6	2		1500000		2																						2
2407	2	2	2	2407	24	24	4	42918	1	2	0.202778	2	26847	44	0	88	1	11	2	2	6	5		1000000		2																						2
2408	2	2	2	2408	24	24	4	42918	1	2	0.303472	2	25751	47	5	3	2	4	2	6	5	5		2800000		2																						2
2409	2	2	2	2409	24	24	4	42918	1	2	0.294444	2	27943	41	10	5	2	4	2	6	2	2		1800000		2																						2
2410	2	2	2	2410	24	24	12	42919	1	2	0.403472	2	28309	40	8	5	2	4	2	6	1	1		3500000		2																						2
2411	2	2	2	2411	24	24	4	42918	1	2	0.275	2	20272	62	0	88	3	1	5	6	3	1	10000			2																						2
2412	2	2	2	2412	24	24	12	42919	1	2	0.382639	2	22465	56	0	1	3	1	2	6	4	2	25000			2																						2
2413	2	2	2	2413	24	24	11	42918	1	2	0.218056	2	29221	37	5	3	3	1	2	4	4	4	12000			2																						2
2414	2	2	2	2414	24	24	18	42918	1	2	0.307639	1	26116	46	18	7	1	4	2	2	2	2	21000			2																						2
2415	2	2	2	2415	24	24	11	42918	1	2	0.201389	2	32509	28	10	3	3	1	2	4	2	2	10000			2																						2
2416	2	2	2	2416	24	24	18	42918	1	2	0.274306	1	33056	27	7	4	3	1	2	9	2	2	7000			2																						2
2417	2	2	2	2417	24	24	11	42918	1	2	0.248611	2	29953	35	10	3	3	1	2	6	2	2			88	2																						2
2418	2	2	2	2418	24	24	18	42918	1	2	0.288194	1	26482	45	10	5	1	4	2	9	4	4		600000		1	2	27									5				2					2	2		2
2419	2	2	2	2419	24	24	11	42918	1	2	0.236111	2	33970	24	8	3	3	1	2	4	2	2	12000			2																						2
2420	2	2	2	2420	24	24	16	42919	1	2	0.3875	2	27213	43	5	2	1	4	2	3	5	5		1000000		2																						2
2421	2	2	2	2421	24	24	13	42918	1	2	0.28125	1	1800-01-01	46	6	3	3	1	2	3	3	3		150000		2																						2
2422	2	2	2	2422	24	24	16	42918	1	2	0.304861	1	27577	42	5	3	2	4	2	3	3	2	50000			2																						2
2423	2	2	2	2423	24	24	13	42918	1	2	0.233333	2	35249	21	12	4	2	4	1	6	3	3	50000			2																						2
2424	2	2	2	2424	24	24	16	42919	1	2	0.361111	1	23926	52	10	4	3	1	1	3	4	4		2000000		2																						2
2425	2	2	2	2425	24	24	13	42920	1	2	0.208333	1	27602	41	5	3	3	1	2	3	1	1	50000			2																						2
2426	2	2	2	2426	24	24	16	42919	1	2	0.245139	1	33787	25	12	4	3	1	2	3	5	5	150000			1	1	15						5												1	2
2427	2	2	2	2427	24	24	13	42918	1	2	0.225694	2	30865	33	5	3	3	1	2	6	2	2		150000		2																						2
2428	2	2	2	2428	24	24	9	42919	1	2	0.375	1	31961	30	12	6	1	11	2	2	2	2	15000			2																						2
2429	2	2	2	2429	24	24	13	42919	1	2	0.24375	2	35249	21	5	3	2	11	2	6	2	2	30000			2																						2
2430	2	2	2	2430	24	24	17	42919	1	2	0.38125	2	19908	63	0	1	1		5	6	4	1	8000			2																						2
2431	2	2	2	2431	24	24	9	42918	1	2	0.288194	2	33787	25	0	1	1	11	2	6	2	2	10000			2																						2
2432	2	2	2	2432	24	24	9	42918	1	2	0.301389	2	27943	41	0	1	1	11	5	6	1	1	4000			1	1	28						12							2					1	1
2433	2	2	2	2433	24	24	9	42918	1	2	0.273611	2	34152	24	8	3	1	11	2	6	4	4	8000			2																						2
2434	2	2	2	2434	24	24	9	42919	1	2	0.363889	2	35979	19	8	4	1	11	2	6	5	5	10000			2																						2
2435	2	2	2	2435	24	24	9	42919	1	2	0.319444	2	30866	33	5	3	2	11	2	6	2	2	8000			2																						2
2501	2	2	2	2501	25	25	10	42915	1	2	0.33125	1	27940	41	10	5	2		2	2	3	3	10000			2																						2
2502	2	2	2	2502	25	25	10	42915	1	2	0.2125	1	31957	30	8	5	1		2	2	2	2	8000			2																						2
2503	2	2	2	2503	25	25	10	42915	1	2	0.218056	2	27209	43	8	4	3	11	2	6	3	3	15000			2																						2
2504	2	2	2	2504	25	25	8	42915	1	2	0.232639	1	29766	36	16	7	3	6	2	1	2	2		450000		2																						2
2505	2	2	2	2505	25	25	8	42915	1	2	0.244444	2	29035	38	0	88	3	6	2	6	4	4	8000			2																						2
2506	2	2	2	2506	25	25	8	42916	1	2	0.331944	2	27575	42	0	88	1	11	2	2	2	1	12000			2																						2
2507	2	2	2	2507	25	25	8	42915	1	2	0.266667	2	33053	27	10	6	3	11	2	6	4	4	15000			2																						2
2508	2	2	2	2508	25	25	10	42915	1	2	0.28125	1	19904	63	2	2	1	11	2	2	4	4	8000			1	1	15				6		20												2	2
2509	2	2	2	2509	25	25	8	42915	1	2	0.286111	2	24287	51	0	88	1		2	6	6	6	90000			2																						2
2510	2	2	2	2510	25	25	1	42915	1	2	0.215278	1	27760	41	8	5	1	11	2	2	2	2	7000			1	2	22						10												2	2		2
2511	2	2	2	2511	25	25	1	42915	1	2	0.220833	1	35618	19	10	3	1		1	8	4	4	7000			2																						2
2512	2	2	2	2512	25	25	1	42915	1	2	0.233333	2	26480	45	0	88	3	6	2	6	4	4	10000			1	2	22						12												1	1		2
2513	2	2	2	2513	25	25	1	42915	1	2	0.245833	2	21186	59	0	88	3	1	2	6	4	4	7000			2																						2
2514	2	2	2	2514	25	25	1	42916	1	2	0.260417	1	28491	39	6	5	2		2	2	2	2	7000			2																						2
2515	2	2	2	2515	25	25	5	42915	1	2	0.265278	2	24838	49	0	88	3	1	2	6	2	2	10000			1	2	77								1										2	2		2
2516	2	2	2	2516	25	25	5	42916	1	2	0.310417	2	27030	43	5	3	3	1	5	2	3	2	5000			1	2	32						2												1	2		2
2517	2	2	2	2517	25	25	5	42915	1	2	0.283333	2	29587	36	6	3	2		2	6	2	2	12000			2																						2
2518	2	2	2	2518	25	25	5	42915	1	2	0.293056	1	29716	36	12	4	2		2	3	2	2	8000			1	2	16					10													2	1		2
2519	2	2	2	2519	25	25	2	42915	1	2	0.274306	2	24473	50	0	1	3	1	5	6	2	2	4000			2																						2
2520	2	2	2	2520	25	25	3	42916	1	2	0.369444	1	1800-01-01	18	8	3	3	6	1	2	2	2	40000			1	2	16						4												1	3		2
2521	2	2	2	2521	25	25	3	42915	1	2	0.228472	2	32683	28	8	3	2	11	2	6	7	7	20000			2																						2
2522	2	2	2	2522	25	25	2	42915	1	2	0.311111	1	27030	43	4	2	2	11	2	2	2	2	7000			2																						2
2523	2	2	2	2523	25	25	3	42916	1	2	0.434722	2	1800-01-01	38	0	1	2	11	2	6	4	3	4000			2																						2
2524	2	2	2	2524	25	25	2	42916	1	2	0.326389	1	18629	66	0	1	2		2	6	4	4	11000			1	1	50						10				7								2	3
2525	2	2	2	2525	25	25	3	42916	1	2	0.302778	1	35431	20	6	3	1		2	3	4	4	10000			1	1	10						12						1						1	1
2526	2	2	2	2526	25	25	3	42916	1	2	0.345139	1	27395	42	5	3	2	11	2	3	2	2	15000			1	1	39						12												1	1
2527	2	2	2	2527	25	25	2	42915	1	2	0.258333	2	29221	37	0	1	2	11	2	2	1	1			88	1	1	15						14												1	2
2528	2	2	2	2528	25	25	6	42915	1	2	0.300694	1	27760	41	4	3	2	11	2	2	2	2	7500			1	1	20				15					1				1					2	3
2529	2	2	2	2529	25	25	6	42915	1	2	0.216667	2	1800-01-01	36	7	5	3	1	5	1	2	2	3000			2																						2
2530	2	2	2	2530	25	25	6	42915	1	2	0.280556	1	1800-01-01	34	5	3	2	11	2	2	2	2	7000			1	1	22						18												2	3
2531	2	2	2	2531	25	25	6	42915	1	2	0.223611	2	31778	30	8	5	1	11	2	6	2	2	8000			2																						2
2532	2	2	2	2532	25	25	6	42915	1	2	0.325694	1	20128	62	8	5	2	11	2	3	2	2	8000			1	1	15				16														1	2
	2	2	2	2533
2534	2	2	2	2534	25	25	6	42915	1	2	0.238889	1	1800-01-01	52	0	88	1		2	2	4	4	5500			1	1	10				15				2				2						2	2
2535	2	2	2	2535	25	25	6	42915	1	2	0.320139	2	1800-01-01	25	3	2	1	88	2	6	2	1	50000			2																						2
2601	2	2	2	2601	26	26	4	42915	1	2	0.188889	1	19118	65	5	3	3	1	3	2	4	3	12000			2																						2
2602	2	2	2	2602	26	26	4	42915	1	2	0.202083	2	20134	62	0	88	3	1	2	6	4	4	10000			2																						2
2603	2	2	2	2603	26	26	9	42915	1	2	0.216667	2	32307	29	2	4	3	10	2	6	2	2	10000			2																						2
2604	2	2	2	2604	26	26	9	42915	1	2	0.233333	1	30662	33	7	4	1		2	2	3	2	10000			2																						2
2605	2	2	2	2605	26	26	9	42915	1	2	0.245833	2	30862	33	0	1	2	11	2	6	3	2	10000			2																						2
2606	2	2	2	2606	26	26	9	42915	1	2	0.256944	2	28305	40	8	5	2	10	2	6	4	4		70000		2																						2
2607	2	2	2	2607	26	26	9	42915	1	2	0.271528	2	26507	44	5	3	2	11	2	6	2	2	15000			2																						2
2608	2	2	2	2608	26	26	9	42916	1	2	0.248611	1	26483	45	10	5	1	11	2	2	2	2	10000			1	1	26						12												1	1
2609	2	2	2	2609	26	26	9	42915	1	2	0.285417	2	31957	30	8	4	3	11	2	6	2	2	10000			2																						2
2610	2	2	2	2610	26	26	17	42915	1	2	0.309028	1	21365	59	18	7	2	11	2	1	5	5	90000			2																						2
2611	2	2	2	2611	26	26	12	42915	1	2	0.188889	1	26479	45	10	5	2		2	3	3	3	15000			2																						2
2612	2	2	2	2612	26	26	12	42915	1	2	0.213194	2	30421	34	15	7	3	8	2	6	3	3	25000			2																						2
2613	2	2	2	2613	26	26	12	42915	1	2	0.356944	2	31413	31	10	4	3	1	2	3	3	3	15000			2																						2
2614	2	2	2	2614	26	26	1	42915	1	2	0.236111	2	35069	21	13	6	2	11	2	6	5	5	60000			2																						2
2615	2	2	2	2615	26	26	12	42915	1	2	0.258333	2	23410	53	10	4	3	11	1	6	3	3	15000			2																						2
2616	2	2	2	2616	26	26	17	42915	1	2	0.2625	2	26479	45	0	1	2	11	5	6	2	2	12000			2																						2
2617	2	2	2	2617	26	26	12	42915	1	2	0.278472	1	30131	35	3	3	3	11	2	3	3	3	5000			1	2	14				3									4					2	2		2
2618	2	2	2	2618	26	26	17	42915	1	2	0.285417	2	21730	58	11	5	3	11	2	6	5	5			88	2																						2
2619	2	2	2	2619	26	26	18	42915	1	2	0.284722	1	29503	36	12	5	1		2	1	4	4	10000			2																						2
2620	2	2	2	2620	26	26	18	42915	1	2	0.271528	1	25616	47	10	5	1		2	1	3	2	28000			1	1	15				12														1	2
2621	2	2	2	2621	26	26	18	42915	1	2	0.2375	2	26844	44	8	4	2		2	6	5	5	12000			2																						2
2622	2	2	2	2622	26	26	18	42915	1	2	0.259028	1	31747	30	15	6	2	11	2	1	4	1	22000			2																						2
2623	2	2	2	2623	26	26	18	42915	1	2	0.222917	2	32688	28	8	3	2	11	2	6	3	3	10000			2																						2
2624	2	2	2	2624	26	26	18	42915	1	2	0.211111	2	29401	37	10	5	88	11	2	6	2	1	250000			2																						2
2625	2	2	2	2625	26	26	18	42915	1	2	0.3	1	35246	21	15	6	88	11	1	8	4	4	150000			2																						2
2626	2	2	2	2626	26	26	18	42915	1	2	0.184028	2	27574	42	5	2	88	11	2	6	5	4	8000			2																						2
2627	2	2	2	2627	26	26	18	42915	1	2	0.306944	2	31592	31	8	4	3	1	5	6	1	1	10000			2																						2
2628	2	2	2	2628	26	26	16	42915	1	2	0.29375	2	20635	61	0	88	2	11	2	7	3	3	12000			1	1	58						2		3										1	2
2629	2	2	2	2629	26	26	13	42915	1	2	0.276389	2	26844	44	13	6	2	11	2	3	2	2	12000			2																						2
2630	2	2	2	2630	26	26	16	42915	1	2	0.259722	1	19539	64	7	3	2	11	2	3	2	2	5000			1	1	13						20												2	2
2631	2	2	2	2631	26	26	13	42915	1	2	0.184722	1	26479	45	17	7	3	11	2	1	4	4	30000			2																						2
2632	2	2	2	2632	26	26	13	42915	1	2	0.208333	1	1800-01-01	47	0	88	3	11	2	3	3	3	50000			2																						2
2633	2	2	2	2633	26	26	13	42915	1	2	0.197917	2	29035	38	10	5	2	11	2	3	2	2	50000			2																						2
2634	2	2	2	2634	26	26	16	42915	1	2	0.242361	1	26844	44	8	3	2	11	88	3	4	4	12000			2																						2
2635	2	2	2	2635	26	26	13	42916	1	2	0.311806	1	24863	49	2	1	2	11	2	3	5	5	5000			2																						2
2701	1	1	1	2701	27	27	9	42924	1	2	0.303472	1	31966	30	10	5	1	11	2	3	6	5	30000			1	1	28				10														2	2
2702	1	1	1	2702	27	27	9	42924	1	2	0.38125	1	35619	20	0	1	1		1	8	3	3	9000			2																						2
2703	1	1	1	2703	27	27	9	42924	1	2	0.310417	2	29044	38	5	3	1		2	2	2	2	8000			2																						2
2704	1	1	1	2704	27	27	9	42924	1	2	0.395833	1	28314	40	5	3	3	10	2	9	2	2	20000			2																						2
2705	1	1	1	2705	27	27	17	42925	1	2	0.317361	1	33793	25	12	5	3	10	2	9	4	4	4000			2																						2
2706	1	1	1	2706	27	27	17	42924	1	2	0.407639	2	21009	60	0	1	1		5	6	3	1	9000			2																						2
2707	1	1	1	2707	27	27	17	42924	1	2	0.322917	2	28314	40	0	1	1	11	2	2	2	1	6000			2																						2
2708	1	1	1	2708	27	27	17	42924	1	2	0.426389	2	19548	64	0	1	3	10	5	6	3	3	8000			2																						2
2709	1	1	1	2709	27	27	17	42924	1	2	0.331944	2	35619	20	10	5	3	10	2	5	3	3	10000			2																						2
2710	1	1	1	2710	27	27	9	42924	1	2	0.44375	1	25027	49	0	1	2	88	2	2	4	4	8000			1	1	20				24									2					2	1
2711	1	1	1	2711	27	27	17	42924	1	2	0.336806	1	33429	26	1	2	2		2	2	3	3	7000			2																						2
2712	1	1	1	2712	27	27	9	42925	1	2	0.285417	1	30141	35	0	1	2	11	2	2	2	2	8000			1	1	18				12														2	2
2713	1	1	1	2713	27	27	13	42924	1	2	0.375	2	30505	34	0	88	1	11	2	6	2	2			88	2																						2
2714	1	1	1	2714	27	27	13	42927	1	2	0.354167	1	32700	28	3	3	1	11	2	9	2	2	50000			2																						2
2715	1	1	1	2715	27	27	13	42924	1	2	0.301389	1	26757	44	0	1	2		2	3	5	5	15000			1	2	44				3														2	1		2
2716	1	1	1	2716	27	27	13	42925	1	2	0.390972	1	35618	20	15	6	3	1	1	5	4	4			88	2																						2
2717	1	1	1	2717	27	27	16	42925	1	2	0.288194	2	32905	27	5	3	2	11	2	6	4	4	150000			2																						2
2718	1	1	1	2718	27	27	12	42925	1	2	0.272222	1	26665	44	0	1	2	11	2	3	2	2	120000			2																						1	1
2719	1	1	1	2719	27	27	11	42925	1	2	0.319444	2	28680	39	0	88	2	88	88	2	3	3	8000			2																						2
2720	1	1	1	2720	27	27	13	42927	1	2	0.365972	1	19551	64	0	88	1	11	2	9	4	4	5600			2																						2
2721	1	1	1	2721	27	27	13	42927	1	2	0.361111	1	21012	60	3	3	1	11	2	2	3	3	5000			2																						2
2722	1	1	1	2722	27	27	16	42924	1	2	0.4375	2	30140	35	0	88	1	11	2	6	4	4	8000			2																						2
2723	1	1	1	2723	27	27	16	42924	1	2	0.454861	2	36349	18	8	2	3	1	1	6	3	3			88	2																						2
2724	1	1	1	2724	27	27	16	42925	1	2	0.4625	1	19549	64	0	1	1	88	2	8	4	4	5000			1	1	18				24									1					2	2
2725	1	1	1	2725	27	27	12	42924	1	2	0.402778	2	35431	20	9	5	2	11	2	6	3	3	12000			2																						2
2726	1	1	1	2726	27	27	12	42925	1	2	0.485417	2	35796	19	15	6	3	1	1	5	3	3	40000			2																						2
2727	1	1	1	2727	27	27	12	42924	1	2	0.3125	2	34926	21	15	6	3	1	2	6	4	4	15000			2																						2
2728	1	1	1	2728	27	27	12	42925	1	2	0.469444	1	19026	65	0	1	3	1	5	9	1	1		600000		2																						2
2729	1	1	1	2729	27	27	12	42924	1	2	0.305556	2	31968	30	0	1	3	1	2	6	2	2	15000			2																						2
2730	1	1	1	2730	27	27	12	42924	1	2	0.293056	2	35262	20	12	5	3	1	2	6	6	6	15000			2																						2
2731	1	1	1	2731	27	27	11	42924	1	2	0.390278	1	28126	40	7	3	3	1	2	3	4	4	15000			1	2	18							3											1	1		1
2732	1	1	1	2732	27	27	11	42924	1	2	0.391667	2	33970	24	0	1	1	11	1	2	1	1	5000			2																						2
2733	1	1	1	2733	27	27	11	42925	1	2	0.345833	1	27395	42	2	1	3	1	2	9	9	9		350000		2																						2
2734	1	1	1	2734	27	27	11	42924	1	2	0.417361	1	31273	31	10	5	3	1	2	9	2	2		50000		2																						2
2735	1	1	1	2735	27	27	11	42924	1	2	0.431944	2	27395	42	8	3	3	1	2	6	1	1	25000			2																						2
2801	1	1	1	2801	28	28	2	42921	1	2	0.285417	1	31048	32	8	5	3	10	2	3	4	4	5000			2																						2
2802	1	1	1	2802	28	28	2	42921	1	2	0.257639	1	27760	41	0	1	3	4	2	2	2	2	5000			2																						2
2803	1	1	1	2803	28	28	2	42920	1	2	0.294444	2	28767	38	3	2	3	4	2	6	2	2	4000			2																						2
2804	1	1	1	2804	28	28	2	42921	1	2	0.357639	2	30682	33	5	3	1		2	6	1	1	10000			2																						2
2805	1	1	1	2805	28	28	2	42920	1	2	0.333333	1	33493	25	5	3	3	10	2	4	4	4		84000		2																						2
2806	1	1	1	2806	28	28	6	42920	1	2	0.263889	2	29221	37	8	5	3	7	2	6	3	3		70000		2																						2
2807	1	1	1	2807	28	28	6	42920	1	2	0.315278	2	29283	37	12	4	3	7	2	6	2	2	100000			2																						2
2808	1	1	1	2808	28	28	6	42920	1	2	0.453472	1	34700	22	10	5	3	7	1	2	5	5	7000			1	1	10						6												2	3
2809	1	1	1	2809	28	28	6	42920	1	2	0.33125	2	34514	23	16	7	3	6	1	3	5	5	12000			2																						2
2810	1	1	1	2810	28	28	6	42920	1	2	0.288194	1	23743	52	8	5	3	7	2	9	8	8			88	2																						2
2811	1	1	1	2811	28	28	6	42920	1	2	0.294444	2	30103	35	5	3	3	7	2	6	2	2	15000			2																						2
2812	1	1	1	2812	28	28	6	42920	1	2	0.258333	1	30317	34	5	3	3	7	2	9	2	2		70000		1	1	21						2												2	3
2813	1	1	1	2813	28	28	6	42920	1	2	0.321528	2	32874	27	5	3	2	11	2	6	3	3	50000			2																						2
2814	1	1	1	2814	28	28	6	42920	1	2	0.0548611	1	28625	39	12	4	2	11	2	3	2	2	5000			2																						2
2815	1	1	1	2815	28	28	6	42920	1	2	0.278472	2	30317	34	5	3	2	7	2	6	2	2	7000			2																						2
2816	1	1	1	2816	28	28	8	42921	1	2	0.304861	2	33790	25	12	4	2		2	6	3	3	5000			2																						2
2817	1	1	1	2817	28	28	8	42920	1	2	0.265278	2	36345	18	14	6	3	7	1	5	8	8			88	2																						2
2818	1	1	1	2818	28	28	10	42921	1	2	0.286806	2	22102	57	0	88	3	6	2	6	5	5		200000		2																						2
2819	1	1	1	2819	28	28	10	42920	1	2	0.280556	1	31963	30	10	5	3	6	2	3	6	6			88	2																						2
2820	1	1	1	2820	28	28	8	42921	1	2	0.322917	2	23928	52	10	5	3	1	2	6	3	3	30000			2																						2
2821	1	1	1	2821	28	28	8	42920	1	2	0.285417	1	32693	28	12	4	3	6	2	2	5	5	18000			2																						2
2822	1	1	1	2822	28	28	10	42920	1	2	0.334028	1	28310	40	12	4	3	7	2	9	2	2	12000			1	1	22				4		12												2	2
2823	1	1	1	2823	28	28	10	42920	1	2	0.295833	2	33789	25	0	88	3	7	2	6	4	4	15000			2																						2
2824	1	1	1	2824	28	28	10	42920	1	2	0.322222	1	34154	24	8	5	3	7	2	9	2	2	7000			2																						2
2825	1	1	1	2825	28	28	8	42920	1	2	0.310417	1	28675	39	0	88	1		2	8	1	1			88	2																						2
2826	1	1	1	2826	28	28	7	42921	1	2	0.307639	2	32143	29	0	88	2		2	6	4	4	10000			2																						2
2827	1	1	1	2827	28	28	7	42920	1	2	0.270833	2	29952	35	9	4	2		2	2	2	2	9000			2																						2
2828	1	1	1	2828	28	28	7	42920	1	2	0.322222	1	31778	30	8	5	2		2	2	2	2	4500			2																						2
2829	1	1	1	2829	28	28	7	42920	1	2	0.284722	2	35065	21	5	3	2		1	5	5	5	10000			2																						2
2830	1	1	1	2830	28	28	7	42921	1	2	0.297222	2	30317	34	3	3	2		2	2	3	3	10000			2																						2
2831	1	1	1	2831	28	28	5	42920	1	2	0.297222	1	35431	20	0	88	2		1	2	4	4	10000			1	1	15						10												2	3
2832	1	1	1	2832	28	28	5	42921	1	2	0.319444	2	28126	40	0	88	2		2	2	1	1	10000			2																						2
2833	1	1	1	2833	28	28	5	42920	1	2	0.261806	2	33239	26	0	88	2		2	6	2	2	9000			2																						2
2834	1	1	1	2834	28	28	5	42920	1	2	0.316667	1	32363	28	10	4	2		2	2	2	2	15000			1	2	20							10											1	1		2
2835	1	1	1	2835	28	28	5	42920	1	2	0.306944	2	24838	49	5	3	2		2	6	2	2	15000			2																						2
2901	1	1	1	2901	29	29	13	42921	1	2	0.344444	1	21371	59	5	3	2	11	2	7	4	6	2000			1	1	20						20							3					2	2
2902	1	1	1	2902	29	29	13	42920	1	2	0.227083	2	34164	23	5	3	2	5	2	6	7	7	10000			2																						2
2903	1	1	1	2903	29	29	13	42920	1	2	0.228472	2	34535	22	12	4	2	5	2	6	4	4	50000			2																						2
2904	1	1	1	2904	29	29	9	42921	1	2	0.372222	1	27969	40	10	5	3	1	2	3	2	2		100000		2																						2
2905	1	1	1	2905	29	29	9	42920	1	2	0.251389	1	21370	59	0	88	2	5	2	3	4	5		100000		1	1	15						10												2	2
2906	1	1	1	2906	29	29	9	42927	1	2	0.347917	1	31239	32	2	3	3	1	2	2	2	2	10000			2																						2
2907	1	1	1	2907	29	29	13	42920	1	2	0.268056	2	35615	20	10	5	2	5	2	6	2	2	90000			2																						2
2908	1	1	1	2908	29	29	13	42921	1	2	0.278472	1	31963	30	5	3	2	11	2	3	2	2			88	1	1	17						10												2	2
2909	1	1	1	2909	29	29	13	42920	1	2	0.322222	1	30137	35	10	3	2	11	2	3	4	4	7000			1	1	20						5												1	1
2910	1	1	1	2910	29	29	9	42921	1	2	0.395139	2	34885	22	8	3	2		2	6	4	3	4000			2																						2
2911	1	1	1	2911	29	29	13	42921	1	2	0.413194	1	29795	35	6	3	2	5	2	3	2	2	10000			1	1	18						15							1					2	2
2912	1	1	1	2912	29	29	9	42921	1	2	0.411111	2	23928	52	8	3	2	5	2	3	3	3	10000			2																						1	2
2913	1	1	1	2913	29	29	17	42920	1	2	0.228472	1	32693	28	6	5	2	88	2	2	2	2	70000			1	1	18				12														2	2
2914	1	1	1	2914	29	29	17	42921	1	2	0.426389	2	34520	23	8	5	2	11	2	6	5	5	8000			2																						2
2915	1	1	1	2915	29	29	17	42920	1	2	0.269444	1	19422	64	10	5	2	11	2	2	3	3	8000			2																						2
2916	1	1	1	2916	29	29	17	42920	1	2	0.277083	2	35749	19	10	5	2	5	1	5	3	3	12000			2																						2
2917	1	1	1	2917	29	29	17	42920	1	2	0.252778	2	30867	33	0	1	2	11	2	6	2	2	5000			2																						2
2918	1	1	1	2918	29	29	17	42921	1	2	0.445833	2	25024	49	5	3	3	1	2	6	1	1	8000			2																						2
2919	1	1	1	2919	29	29	11	42920	1	2	0.246528	2	29771	36	0	1	2	11	2	2	4	4	5000			2																						2
2920	1	1	1	2920	29	29	11	42921	1	2	0.465972	2	31963	30	3	3	2	11	2	6	2	2	5000			2																						2
2921	1	1	1	2921	29	29	11	42920	1	2	0.241667	1	28675	39	6	5	2		2	2	3	3	7000			1	1	18						7		0		0		0						2	2
2922	1	1	1	2922	29	29	11	42921	1	2	0.00416667	1	32329	29	10	5	1	11	2	2	3	3	12000			2																						2
2923	1	1	1	2923	29	29	11	42920	1	2	0.216667	2	36185	18	12	4	2		1	5	5	5	20000			2																						2
2924	1	1	1	2924	29	29	17	42921	1	2	0.474306	2	25389	48	0	1	2	11	2	6	6	6	8000			2																						2
2925	1	1	1	2925	29	29	16	42920	1	2	0.759722	1	23928	52	0	1	2	11	2	2	1	1	5000			1	1	20				24														2	2
2926	1	1	1	2926	29	29	16	42921	1	2	0.370139	1	27580	42	0	88	1	88	2	3	2	2	8000			2																						2
2927	1	1	1	2927	29	29	18	42920	1	2	0.315972	1	23562	53	0	88	1		2	2	5	3	8000			1	1	18				7									1					1	1
2928	1	1	1	2928	29	29	16	42920	1	2	0.297222	1	31962	30	8	4	1	11	2	2	2	2	8000			1	2	77							10											2	2		2
2929	1	1	1	2929	29	29	18	42920	1	2	0.283333	2	32328	29	7	5	2	88	2	6	2	2	8000			2																						2
2930	1	1	1	2930	29	29	16	42921	1	2	0.386111	2	33790	25	5	2	1		2	6	1	1	8000			2																						2
2931	1	1	1	2931	29	29	18	42920	1	2	0.269444	2	31962	30	8	4	1	11	2	2	2	2	8000			2																						2
2932	1	1	1	2932	29	29	16	42921	1	2	0.406944	2	34885	22	10	4	1		2	6	1	1	6000			2																						2
2933	1	1	1	2933	29	29	18	42920	1	2	0.241667	2	29771	36	8	4	3	1	2	6	3	3		400000		2																						2
2934	1	1	1	2934	29	29	16	42920	1	2	0.21875	2	24657	50	0	88	3	1	5	6	3	1	8000			2																						2
2935	1	1	1	2935	29	29	18	42921	1	2	0.2	2	31232	32	8	4	1		2	6	2	2	8000			2																						2
3001	1	1	1	3001	30	30	2	42922	1	2	0.194444	1	26486	45	6	3	1		2	1	6	6	30000			1	1	17				5		24												2	2
3002	1	1	1	3002	30	30	2	42922	1	2	0.0986111	2	26486	45	0	88	1		2	2	5	5	15000			2																						2
3003	1	1	1	3003	30	30	2	42922	1	2	0.293056	2	23929	52	0	88	1	88	5	2	2	2	6000			1	1	77								2				2						2	2
3004	1	1	1	3004	30	30	2	42922	1	2	0.111111	2	36347	18	10	5	1		1	6	5	5	12000			2																						2
3005	1	1	1	3005	30	30	2	42922	1	2	0.129861	2	35617	20	8	3	1		2	6	2	2	9000			2																						2
3006	1	1	1	3006	30	30	10	42922	1	2	0.142361	1	35252	21	7	3	1	11	2	2	5	5	8000			2																						2
3007	1	1	1	3007	30	30	8	42922	1	2	0.170139	2	31234	32	0	88	1	88	2	6	2	2	70000			2																						2
3008	1	1	1	3008	30	30	10	42923	1	2	0.252083	1	28313	40	0	88	1	88	2	2	2	2	6000			1	1	12							25						1					1	1
3009	1	1	1	3009	30	30	8	42922	1	2	0.15625	1	35982	19	8	3	1		2	1	2	1	8000			1	1	15				4		14												1	1
3010	1	1	1	3010	30	30	8	42922	1	2	0.117361	2	35252	21	12	4	1	88	1	6	3	3	5000			2																						2
3011	1	1	1	3011	30	30	8	42922	1	2	0.308333	1	30138	35	15	6	1	88	2	2	4	4			88	2																						2
3012	1	1	1	3012	30	30	8	42922	1	2	0.320833	1	36347	18	9	5	1	88	1	2	3	3	10000			2																						2
3013	1	1	1	3013	30	30	5	42922	1	2	0.0951389	2	24838	49	0	88	1		2	6	5	5	6000			2																						2
3014	1	1	1	3014	30	30	5	42922	1	2	0.1	1	29221	37	8	5	1	10	2	2	2	2	9000			2																						2
3015	1	1	1	3015	30	30	5	42922	1	2	0.104167	2	27395	42	0	88	1		2	6	3	3	90000			1	1	34								2				2						2	3
3016	1	1	1	3016	30	30	5	42922	1	2	0.108333	1	24473	50	0	88	1	88	2	2	3	2	7000			1	1	20						10												1	3
3017	1	1	1	3017	30	30	5	42923	1	2	0.291667	2	27395	42	0	88	1		2	6	2	2	9000			2																						2
3018	1	1	1	3018	30	30	5	42922	1	2	0.115972	1	33706	25	12	4	1		1	4	3	3			88	1	1	20				2			3											1	3
3019	1	1	1	3019	30	30	7	42922	1	2	0.126389	2	19360	64	0	88	1	10	2	6	3	2	90000			2																						2
3020	1	1	1	3020	30	30	7	42922	1	2	0.129861	2	24838	49	0	88	1	10	2	2	3	3	10000			2																						2
3021	1	1	1	3021	30	30	7	42922	1	2	0.147222	2	34065	24	8	5	1	11	2	6	2	2	130000			2																						2
3022	1	1	1	3022	30	30	7	42922	1	2	0.176389	2	24108	51	0	88	1	10	2	6	4	4	150000			2																						2
3023	1	1	1	3023	30	30	7	42922	1	2	0.160417	2	30682	33	0	88	2		2	2	2	2	6000			2																						2
3024	1	1	1	3024	30	30	7	42922	1	2	0.170833	1	22282	56	0	88	1	10	2	6	4	4	90000			2																						2
3025	1	1	1	3025	30	30	6	42922	1	2	0.186111	2	1800-01-01	55	0	88	1	11	2	6	2	2	8500			1	1	53						5		4				4						2	3
3026	1	1	1	3026	30	30	6	42922	1	2	0.179861	1	1800-01-01	32	5	3	1		2	2	2	2	6000			1	2	12							28											2	3		1
3027	1	1	1	3027	30	30	6	42922	1	2	0.159028	2	28491	39	5	3	1	11	2	2	2	2	5500			2																						2
3028	1	1	1	3028	30	30	6	42922	1	2	0.152778	1	31413	31	7	5	1		2	2	2	2	5500			2																						2
3029	1	1	1	3029	30	30	6	42922	1	2	0.2125	2	35796	19	10	5	1	11	1	5	5	5	5500			2																						2
3030	1	1	1	3030	30	30	6	42922	1	2	0.136806	1	31778	30	0	88	1	11	2	2	2	2	5000			1	1	30						5												1	1
3031	1	1	1	3031	30	30	6	42922	1	2	0.11875	2	25934	46	0	88	1	11	5	2	2	2	6000			2																						2
3032	1	1	1	3032	30	30	6	42922	1	2	0.28125	1	28126	40	0	88	1	11	2	2	2	2	5500			1	1	16						18												2	2
3033	1	1	1	3033	30	30	6	42922	1	2	0.1	2	20455	61	0	88	1	11	5	2	1	1	5000			1	1	77	50					4												1	2
3034	1	1	1	3034	30	30	6	42923	1	2	0.443056	1	28126	40	10	5	1	11	2	2	2	2	5500			2																						2
3035	1	1	1	3035	30	30	6	42923	1	2	0.321528	2	33654	25	7	3	1	11	2	2	2	2	6000			2																						2
3101	1	1	1	3101	31	31	8	42925	1	2	0.243056	2	19184	65	0	88	2		2	2	2	1	6000			2																						2
3102	1	1	1	3102	31	31	1	42925	1	2	0.328472	1	30682	33	0	88	1		2	2	3	3	8000			1	1	21						3												1	2
3103	1	1	1	3103	31	31	8	42925	1	2	0.273611	2	28315	40	7	3	1	11	2	6	2	2			88	2																						2
3104	1	1	1	3104	31	31	1	42925	1	2	0.305556	1	29952	35	6	5	1	11	2	2	2	2	6000			1	2	12							25											1	1		2
3105	1	1	1	3105	31	31	8	42924	1	2	0.261111	2	32697	28	10	4	2	11	2	6	6	6	30000			2																						2
3106	1	1	1	3106	31	31	10	42925	1	2	0.263194	1	29045	38	0	88	1		2	2	1	1	7000			2																						2
3107	1	1	1	3107	31	31	1	42924	1	2	0.2875	1	28491	39	0	88	1		2	8	3	3	1600			1	1	15						20												1	2
3108	1	1	1	3108	31	31	10	42925	1	2	0.246528	1	31809	30	8	3	1		2	2	1	1	5000			2																						2
3109	1	1	1	3109	31	31	1	42924	1	2	0.274306	2	33359	26	5	3	1		2	6	2	2	5000			2																						2
3110	1	1	1	3110	31	31	1	42924	1	2	0.311111	2	33963	24	12	4	1		2	6	3	3	10000			2																						2
3111	1	1	1	3111	31	31	8	42924	1	2	0.28125	2	19183	65	0	88	1		5	2	1	1	4000			2																						2
3112	1	1	1	3112	31	31	10	42925	1	2	0.313194	2	30506	34	0	88	1		2	2	1	1	8000			2																						2
3113	1	1	1	3113	31	31	8	42924	1	2	0.294444	2	25600	47	0	88	1		2	2	2	2	8000			2																						2
3114	1	1	1	3114	31	31	8	42924	1	2	0.311806	1	31236	32	0	3	1	11	2	2	3	3	70000			2																						2
3115	1	1	1	3115	31	31	10	42925	1	2	0.290972	1	35255	21	12	4	1		1	5	4	4			88	2																						2
3116	1	1	1	3116	31	31	6	42924	1	2	0.275	1	1800-01-01	34	5	3	1		2	2	5	5	4500			1	1	77	10					5												1	2
3117	1	1	1	3117	31	31	6	42924	1	2	0.267361	1	27508	42	5	3	1		5	2	3	3	5000			2																						2
3118	1	1	1	3118	31	31	6	42925	1	2	0.358333	1	34700	22	5	3	1	10	2	2	6	6	9000			2																						2
3119	1	1	1	3119	31	31	6	42924	1	2	0.291667	2	26665	44	0	88	1		2	2	2	2	7500			2																						2
3120	1	1	1	3120	31	31	6	42925	1	2	0.340972	2	1800-01-01	21	5	3	1		2	6	6	6	6000			2																						2
3121	1	1	1	3121	31	31	6	42924	1	2	0.3	1	36295	18	13	6	3	11	1	5	5	4	8000			1	2	77		10			10													2	2		1
3122	1	1	1	3122	31	31	6	42924	1	2	0.386111	2	19360	64	0	88	3	10	5	3	3	3	5000			2																						2
3123	1	1	1	3123	31	31	6	42925	1	2	0.313889	2	36161	18	12	4	3	11	1	6	4	4	5000			2																						2
3124	1	1	1	3124	31	31	1	42925	1	2	0.358333	1	28491	39	9	2	2		2	2	4	4	12000			2																						2
3125	1	1	1	3125	31	31	6	42924	1	2	0.361111	1	32152	29	15	6	2	11	2	2	4	4		250000		1	1	18								2				2						2	2
3126	1	1	1	3126	31	31	7	42924	1	2	0.295139	1	28856	38	9	5	2	10	2	3	2	2	15000			1	1	20						2												1	2
3127	1	1	1	3127	31	31	7	42924	1	2	0.290278	2	25204	48	0	88	2		2	6	2	2	9000			1	1	30								2				2						2	3
3128	1	1	1	3128	31	31	7	42924	1	2	0.299306	2	22647	55	4	3	1	11	2	6	5	5	200000			2																						2
3129	1	1	1	3129	31	31	7	42924	1	2	0.304167	2	18629	66	0	88	2	10	2	6	2	2	15000			2																						2
3130	1	1	1	3130	31	31	7	42925	1	2	0.263889	2	30317	34	5	3	2	10	2	6	3	3	10000			2																						2
3131	1	1	1	3131	31	31	5	42924	1	2	0.309722	2	24473	50	0	88	1	10	2	6	2	2	15000			2																						2
3132	1	1	1	3132	31	31	5	42925	1	2	0.28125	2	34700	22	15	6	3	1	1	5	3	3	50000			2																						2
3133	1	1	1	3133	31	31	5	42924	1	2	0.319444	1	24838	49	5	3	2	11	1	9	3	3	20000			2																						2
3134	1	1	1	3134	31	31	5	42925	1	2	0.335417	2	21916	57	0	88	3	10	2	6	2	2		100000		2																						2
3135	1	1	1	3135	31	31	5	42924	1	2	0.324306	1	23743	52	10	4	3	1	2	3	1	1	15000			2																						2
3201	1	1	1	3201	32	32	17	42922	1	2	0.275694	2		67	0	1	3	1	2	6	4	4			88	2																						2
3202	1	1	1	3202	32	32	17	42923	1	2	0.4	1	26487	45	0	1	3	11	2	9	2	2	15000			1	1	17						7		0		0		7						1	1
3203	1	1	1	3203	32	32	17	42922	1	2	0.263889	2	36009	18	10	5	3	1	1	5	3	3	12000			2																						2
3204	1	1	1	3204	32	32	17	42923	1	2	0.435417	1	27605	41	0	1	3	10	2	3	3	3	8000			2																						2
3205	1	1	1	3205	32	32	11	42922	1	2	0.24375	2	26299	45	0	1	3	1	2	6	4	4	20000			2																						2
3206	1	1	1	3206	32	32	17	42923	1	2	0.451389	2	31235	32	8	5	1		2	1	3	3	8000			2																						2
3207	1	1	1	3207	32	32	11	42922	1	2	0.219444	1	26519	44	10	5	2	11	2	2	6	6	90000			2																						2
3208	1	1	1	3208	32	32	17	42923	1	2	0.4875	1	31235	32	7	3	1		2	3	2	2	7000			1	1	20					1													1	2
3209	1	1	1	3209	32	32	11	42922	1	2	0.226389	2	34700	22	5	3	1	11	2	6	7	7	120000			2																						2
3210	1	1	1	3210	32	32	17	42923	1	2	0.464583	2	34157	24	7	5	1	10	2	6	3	3	7000			2																						2
3211	1	1	1	3211	32	32	11	42922	1	2	0.234028	1	31778	30	5	3	1		2	2	5	5	16000			2																						2
3212	1	1	1	3212	32	32	17	42923	1	2	0.479861	1	31965	30	5	3	1		2	2	2	2	7000			2																						2
3213	1	1	1	3213	32	32	18	42922	1	2	0.522917	2	26487	45	0	88	3	1	1	6	2	2			88	2																						2
3214	1	1	1	3214	32	32	16	42923	1	2	0.399306	1	30139	35	0	88	3	1	2	2	5	3	8000			2																						2
3215	1	1	1	3215	32	32	18	42923	1	2	0.3125	2	33426	26	9	5	2	1	2	6	2	2	20000			2																						2
3216	1	1	1	3216	32	32	16	42923	1	2	0.941667	2	30870	33	8	4	3	1	2	6	6	4	25000			2																						2
	1	1	1	3217
3218	1	1	1	3218	32	32	16	42923	1	2	0.389583	2	24295	51	0	88	2		2	6	5	3	20000			2																						2
3219	1	1	1	3219	32	32	18	42923	1	2	0.339583	2	35253	21	12	5	1	88	1	5	3	3	12000			2																						2
3220	1	1	1	3220	32	32	16	42923	1	2	0.454861	1	34887	22	15	6	2	11	2	5	6	2	20000			2																						2
3221	1	1	1	3221	32	32	18	42922	1	2		1		30		88	3	88	88	88	2	3			88	2																						2	2
3222	1	1	1	3222	32	32	16	42923	1	2	0.434722	2	23199	54	2	4	3	1	5	6	3	2	10000			2																						2
3223	1	1	1	3223	32	32	18	42923	1	2	0.323611	2	27217	43	0	88	2	11	2	6	2	2	7000			2																						2
3224	1	1	1	3224	32	32	16	42923	1	2	0.415972	2	34522	23	17	7	3	1	1	5	6	6	20000			2																						2
3225	1	1	1	3225	32	32	13	42922	1	2	0.252083	2	19546	64	5	3	3	1	5	7	3	3	50000			2																						2
3226	1	1	1	3226	32	32	13	42923	1	2	0.413194	2	21008	60	4	3	3	1	2	7	4	4		150000		2																						2
3227	1	1	1	3227	32	32	13	42923	1	2	0.36875	1	33747	25	5	3	3	1	2	3	2	5		150000		2																						2
3228	1	1	1	3228	32	32	13	42923	1	2	0.430556	2	21008	60	5	3	1		5	7	3	3	10000			2																						2
3229	1	1	1	3229	32	32	13	42928	1	2	0.313194	2	26492	45	0	88	1		2	6	3	4	50000			2																						2
3230	1	1	1	3230	32	32	13	42923	1	2	0.446528	2	34157	24	12	4	1		1	5	6	6	8000			2																						2
3231	1	1	1	3231	32	32	13	42923	1	2	0.404861	1	28373	40	8	3	3	1	2	3	3	4		2580000		2																						2
3232	1	1	1	3232	32	32	13	42923	1	2	0.459722	2	19182	65	0	88	3	1	2	7	5	5		100000		2																						2
3233	1	1	1	3233	32	32	13	42923	1	2	0.305556	1	26181	46	12	4	3	1	2	3	3	7	28000			2																						2
3234	1	1	1	3234	32	32	13	42923	1	2	0.152778	1	28313	40	10	88	3	88	88	88	2	2			88	2																						1	2
3235	1	1	1	3235	32	32	13	42922	1	2	0.338194	2	29043	38	12	4	3	1	2	6	4	6		350000		2																						2
3301	1	1	1	3301	33	33	7	42871	1	2	0.275	1	35287	20	12	4	3	1	1	5	4	4	5000			2																						2
3302	1	1	1	3302	33	33	7	42871	1	2	0.188194	2	18876	65	0	88	1	11	5	9	3	3	13000			1	1	30				5				3				3						1	1
3303	1	1	1	3303	33	33	7	42871	1	2	0.290278	2	1800-01-01	38	0	88	1	11	2	6	3	3	9000			1	1	25				10														1	1
3304	1	1	1	3304	33	33	7	42871	1	2	0.179167	1	31778	30	12	4	1	11	2	2	3	2	9000			2																						2
3305	1	1	1	3305	33	33	7	42873	1	2	0.345833	1	34367	23	12	4	1	11	1	2	4	4	15000			2																						2
3306	1	1	1	3306	33	33	7	42871	1	2	0.219444	2	32093	29	5	2	1	11	2	6	3	3	9000			2																						2
3307	1	1	1	3307	33	33	6	42871	1	2	0.238194	1	24473	50	5	2	3	1	1	3	3	3	150000			1	1	24				2				1				2						2	3
3308	1	1	1	3308	33	33	6	42872	1	2	0.424306	1	28020	40	0	88	1	11	2	4	2	2	6000			1	1	18				10														1	1
3309	1	1	1	3309	33	33	6	42871	1	2	0.266667	2	32106	29	7	5	1	11	2	6	3	3	7000			2																						2
3310	1	1	1	3310	33	33	6	42872	1	2	0.0111111	1	29587	36	8	2	1	10	2	2	2	2	6000			2																						2
3311	1	1	1	3311	33	33	6	42871	1	2	0.302778	1	19815	63	0	88	1	11	2	6	3	3	8000			2																						2
3312	1	1	1	3312	33	33	6	42872	1	2	0.240278	2	20957	60	0	88	1	11	5	6	3	3	8000			2																						2
3313	1	1	1	3313	33	33	8	42866	1	2	0.397222	2	35683	19	9	4	1		2	6	4	4			88	2																						2
3314	1	1	1	3314	33	33	8	42865	1	2	0.169444	1	19027	65	7	3	1	88	2	7	4	3	30000			2																						2
3315	1	1	1	3315	33	33	8	42872	1	2	0.211806	2	30088	35	10	5	2	11	2	2	3	2	11000			2																						2
3316	1	1	1	3316	33	33	8	42871	1	2	0.197917	1	35768	19	12	4	1	11	1	5	5	4	10000			2																						2
3317	1	1	1	3317	33	33	8	42871	1	2	0.220833	2	35593	20	5	2	1	11	2	6	2	2	6000			2																						2
3318	1	1	1	3318	33	33	8	42865	1	2	0.270833	2	31080	32	8	4	1	88	2	6	2	1	10000			2																						2
3319	1	1	1	3319	33	33	8	42871	1	2	0.250694	1	33300	26	12	4	1	88	2	88	4	4		300000		2																						2
3320	1	1	1	3320	33	33	8	42872	1	2	0.26875	2	1800-01-01	45	0	88	1	11	2	3	3	3	8000			2																						2
3321	1	1	1	3321	33	33	10	42873	1	2	0.354167	1	28263	40	4	2	1	11	2	2	3	3			88	1	1	15						30												2	2
3322	1	1	1	3322	33	33	4	42872	1	2	0.429167	2	27664	41	13	6	3	6	2	6	4	3	35000			2																						2
3323	1	1	1	3323	33	33	8	42866	1	2	0.35625	2	33762	25	20	6	3	88	1	8	4	4			88	2																						2
3324	1	1	1	3324	33	33	4	42866	1	2	0.254861	1	27891	41	17	7	1	11	2	1	3	3	40000			2																						2
	1	1	1	3325
3326	1	1	1	3326	33	33	5	42872	1	2	0.225	1	35883	19	13	4	2	11	1	5	2	2	7500			2																						2
3327	1	1	1	3327	33	33	3	42871	1	2	0.245139	2	31584	30	12	4	1	11	2	6	2	2	35000			2																						2
3328	1	1	1	3328	33	33	3	42873	1	2	0.411111	1	27562	42	13	4	3	10	2	3	6	6		400000		1	1	30				8		2												1	2
3329	1	1	1	3329	33	33	3	42873	1	2	0.359028	1	30095	35	9	2	1	11	2	3	4	4	5000			2																						1	1
3330	1	1	1	3330	33	33	3	42872	1	2	0.340278	1	29723	36	9	2	1	11	2	2	2	2	5000			2																						2
3331	1	1	1	3331	33	33	3	42873	1	2	0.340972	1	33305	26	12	4	1	11	1	2	4	4	9000			1	1	22				1		2												1	1
3332	1	1	1	3332	33	33	5	42872	1	2	0.427778	2	22678	55	0	88	2	10	2	6	2	2	12000			2																						2
3333	1	1	1	3333	33	33	3	42871	1	2	0.186111	2	29560	36	5	2	2	11	2	6	5	5	8000			2																						2
3334	1	1	1	3334	33	33	5	42872	1	2	0.4	1	30942	32	7	2	1	11	2	2	2	2	6000			2																						2
3335	1	1	1	3335	33	33	5	42867	1	2	0.385417	1	35693	19	11	5	1		1	2	3	3	27000			1	2	18							5											1	2		1
3401	2	2	2	3401	34	34	15	42873	1	2	0.286111	2	28101	40	12	4	2	11	2	1	2	2	20000			2																						2
3402	2	2	2	3402	34	34	14	42929	1	2	0.306944	1	30090	35	12	5	3	10	2	2	3	3	20000			2																						2
3403	2	2	2	3403	34	34	14	42874	1	1	0.19375	2	25892	46	10	5	3	11	2	6	5	5			88	2																						2
3404	2	2	2	3404	34	34	14	42874	1	2	0.313194	2	22939	54	7	5	3	11	3	3	1	1			88	2																						2
3405	2	2	2	3405	34	34	9	42874	1	2	0.216667	2	27748	41	12	4	3	11	2	6	3	3	6000			2																						2
3406	2	2	2	3406	34	34	14	42874	1	1	0.328472	1	31266	31	5	3	2	11	2	3	2	2	10000			2																						2
3407	2	2	2	3407	34	34	14	42874	1	1	0.280556	2		54	3	2	2	11	2	6	5	5			88	2																						2
3408	2	2	2	3408	34	34	4	42875	1	2	0.392361	1	29361	37	10	5	3	7	2	3	2	2			88	2																						2
3409	2	2	2	3409	34	34	9	42875	1	2	0.329861	2	30822	33	12	6	3	88	2	3	4	4			88	2																						2
3410	2	2	2	3410	34	34	12	42875	1	2	0.196528	1	35144	21	15	6	3	11	1	5	3	3			88	2																						2
3411	2	2	2	3411	34	34	12	42874	1	2	0.317361	1	35409	20	15	6	3	11	1	5	5	5	15000			2																						2
3412	2	2	2	3412	34	34	12	42874	1	2	0.2375	1	35567	20	14	6	3	11	1	5	3	3			88	2																						2
3413	2	2	2	3413	34	34	12	42873	1	2	0.284722	2	31005	32	15	4	2	88	2	3	2	2	15000			2																						2
3414	2	2	2	3414	34	34	12	42873	1	2	0.302083	1	26793	44	15	6	1		2	2	2	2			88	1	1	40					14													2	2
3415	2	2	2	3415	34	34	12	42875	1	2	0.420139	2	20121	62	10	5	3	11	5	6	4	4			88	2																						2
3416	2	2	2	3416	34	34	12	42875	1	2	0.39375	1	29501	36	15	6	3	11	2	2	2	2			88	2																						2
3417	2	2	2	3417	34	34	12	42874	1	2	0.333333	1	18037	68	14	6	3	11	2	3	6	6	25000			2																						2
3418	2	2	2	3418	34	34	12	42874	1	2	0.177083	2	24504	50	5	3	3	11	2	6	3	3			88	2																						2
3419	2	2	2	3419	34	34	12	42874	1	2	0.329167	2	26390	45	8	2	88	11	2	6	5	5	30000			2																						2
3420	2	2	2	3420	34	34	13	42893	1	2	0.426389	1	35685	20	2	3	3	6	2	3	2	2	10000			2																						2
3421	2	2	2	3421	34	34	13	42875	1	2	0.359028	1	27534	42	12	5	3	88	88	88	1	1			88	2																						1	2
3422	2	2	2	3422	34	34	13	42875	1	2	0.421528	2	25708	47	10	5	3	11	2	6	4	4			88	2																						2
3423	2	2	2	3423	34	34	13	42874	1	2	0.379167	2	18767	66	10	5	3	88	2	6	4	4	16500			2																						2
3424	2	2	2	3424	34	34	13	42875	1	2	0.405556	1	1800-01-01	66	14	6	3	11	2	3	4	4			88	2																						2
3425	2	2	2	3425	34	34	12	42874	1	2	0.315972	2	28126	41	8	4	2	11	2	6	3	3	9000			2																						2
3426	2	2	2	3426	34	34	13	42875	1	2	0.293056	1	30084	35	6	3	2	11	2	3	2	2			88	2																						2
3427	2	2	2	3427	34	34	13	42874	1	2	0.213194	2	26072	46	10	5	3	11	2	6	2	2			88	2																						2
3428	2	2	2	3428	34	34	13	42875	1	2	0.4375	2	29361	37	7	4	3	1	2	6	4	4			88	2																						2
3429	2	2	2	3429	34	34	13	42893	1	2	0.443056	2	30206	35	12	5	3	88	88	88	3	3			88	2																						2
3430	2	2	2	3430	34	34	4	42874	1	2	0.771528	2	31252	31	10	5	3	8	2	7	3	3	120000			2																						2
3431	2	2	2	3431	34	34	13	42874	1	2	0.331944	2	29725	36	10	5	3	88	2	6	2	2	5000			2																						2
3432	2	2	2	3432	34	34	4	42874	1	2	0.209722	2	23150	54	10	5	3	11	2	6	5	5			88	2																						2
3433	2	2	2	3433	34	34	1	2017-05-19	1	1		1	1962-11-12	54	16	6	3	88	2	3	1	1	20000			2																						2
3434	2	2	2	3434	34	34	4	42874	1	2	0.239583	2	27533	42	15	6	3	6	2	6	5	5			88	2																						2
3435	2	2	2	3435	34	34	13	42874	1	2	0.341667	1	27899	41	15	6	3	88	2	8	2	3	10000			2																						2
3501	2	2	2	3501	35	35	9	42872	1	1	0.365972	2	21323	59	0	1	2	11	2	6	2	2	5000			2																						2
3502	2	2	2	3502	35	35	15	42872	1	1	0.234722	1		65	0	1	3	11	2	7	2	2	5000			1	1	12						12												1	1
3503	2	2	2	3503	35	35	15	42873	1	1	0.425	2	33742	25	5	3	1		2	6	2	2	10000			2																						2
3504	2	2	2	3504	35	35	15	42872	1	1	0.470833	1	24609	50	0	1	2	11	2	3	2	2	2000			1	1	10						12												1	1
3505	2	2	2	3505	35	35	9	42872	1	1	0.3125	2	28627	39	0	1	2	11	2	6	2	2	5000			2																						2
3506	2	2	2	3506	35	35	15	42872	1	1	0.45	2	24108	50	0	1	1		2	6	4	4	10000			2																						2
3507	2	2	2	3507	35	35	15	42872	1	1	0.347222	2	30453	34	0	1	3	11	2	6	2	2	15000			2																						2
3508	2	2	2	3508	35	35	15	42873	1	1	0.336111	1	29952	35	4	2	2	11	2	3	6	6	5000			2																						2
3509	2	2	2	3509	35	35	15	42873	1	1	0.325694	1	29221	37	3	3	3	11	2	3	4	4	5000			1	1	12						12												1	1
3510	2	2	2	3510	35	35	14	42879	1	2	0.3125	1	28382	40	5	2	3	11	2	2	2	2	10000			2																						1	1
3511	2	2	2	3511	35	35	9	42872	1	1	0.340278	2	25340	48	0	1	2	11	2	6	4	4	5000			1	1	45						12												1	1
3512	2	2	2	3512	35	35	14	42872	1	1	0.270833	1	30696	33	8	5	1	11	2	2	2	2	4000			1	2	18						12												1	2		1
3513	2	2	2	3513	35	35	15	42872	1	1	0.35625	2	29724	36	0	1	1		2	3	2	2	5000			2																						2
3514	2	2	2	3514	35	35	14	42872	1	1	0.0486111	1	33322	26	5	1	1	11	2	3	2	2	3000			1	2	18							35											2	1		2
3515	2	2	2	3515	35	35	9	42871	1	2	0.269444	1	20455	61	0	1	1	88	2	3	5	5	5000			1	1	20						12							1					2	2
3516	2	2	2	3516	35	35	15	42872	1	1	0.275694	2	29952	35	0	1	2	11	2	3	1	1	2000			1	1	25						12												1	1
3517	2	2	2	3517	35	35	14	42872	1	2	0.398611	1	35431	39	0	1	1	7	1	2	5	5	5000			2																						2
	2	2	2	3518
3519	2	2	2	3519	35	35	13	42872	1	2	0.359722	1	1800-01-01	40	0	88	1	11	2	9	2	2	4000			1	2	15					12													2	1
3520	2	2	2	3520	35	35	12	42872	1	2	0.291667	2	33970	60	0	1	1	11	2	6	6	1	6000			2																						2
3521	2	2	2	3521	35	35	12	42872	1	2	0.3125	2	33741	25	0	88	1	88	2	6	2	2	5000			2																						2
3522	2	2	2	3522	35	35	13	2017-05-26	1	2		1		52	0	88	3	88	88	88	2	2			88	2																						2
3523	2	2	2	3523	35	35	13	42873	1	2	0.445833	2	29359	37	0	88	1	11	2	6	2	2	12000			2																						2
3524	2	2	2	3524	35	35	13	42872	1	2	0.270833	1	1800-01-01	45	3	88	1	88	2	3	2	1	5000			1	1	10						12												1	1
3525	2	2	2	3525	35	35	13	42873	1	2	0.317361	2	26802	44	0	88	1	11	2	3	2	2	5000			2																						2
3526	2	2	2	3526	35	35	13	42860	1	2	0.460417	1	33495	26	10	5	1	11	2	6	2	2		100000		1	1	18						25							2					1	2
3527	2	2	2	3527	35	35	12	42872	1	2	0.340972	1	20852	60	0	1	1	11	2	3	3	3	2500			1	2	20				12														1	1		1
3528	2	2	2	3528	35	35	13	42872	1	2	0.379861	1	1800-01-01	35	0	1	1	11	2	3	3	3	10000			2																						2
3529	2	2	2	3529	35	35	12	42872	1	2	0.359722	2	31413	29	0	1	1	11	2	6	3	3	5000			2																						2
3530	2	2	2	3530	35	35	13	42872	1	2	0.240278	1	28491	33	0	1	1	88	2	3	2	2	5000			2																						2
3531	2	2	2	3531	35	35	12	42905	1	2	0.397222	2	31778	30	7	4	3	88	88	6	2	2	8000			2																						2
3532	2	2	2	3532	35	35	13	42872	1	2	0.23125	1	1800-01-01	39	0	88	1	88	2	3	2	2	5000			1	1	12						5												2	2
3533	2	2	2	3533	35	35	12	42873	1	2	0.331944	1	26802	44	0	88	1	88	4	7	2	2	5000			1	1	25						5												1	2
3534	2	2	2	3534	35	35	12	42872	1	2	0.295833	1	31778	35	6	4	1	11	2	3	2	2	5000			2																						2
3535	2	2	2	3535	35	35	12	42871	1	2	0.434028	1	29025	38	8	5	1	11	2	3	4	4	7000			2																						2
3601	1	1	1	3601	36	36	7	42878	1	2	0.247917	2	31778	30	0	88	1	11	2	6	2	2			88	2																						2
3602	1	1	1	3602	36	36	7	42878	1	2	0.30625	1	29221	37	4	5	1	88	2	3	2	2			88	1	1	15				24									1					2	3
3603	1	1	1	3603	36	36	7	42878	1	2	0.255556	2	33623	25	12	4	3	6	2	6	5	5			88	2																						2
3604	1	1	1	3604	36	36	7	42878	1	2	0.313889	1	1800-01-01	39	2	2	1	11	2	2	4	4			88	1	1	16						6												1	3
3605	1	1	1	3605	36	36	7	42878	1	2	0.261806	2	31636	30	10	5	3	6	2	6	2	2			88	2																						2
3606	1	1	1	3606	36	36	7	42878	1	2	0.327778	1	26665	44	10	5	3	6	2	9	2	2			88	2																						2
3607	1	1	1	3607	36	36	7	42878	1	2	0.269444	2	33087	26	10	5	3	6	2	6	2	2			88	2																						2
3608	1	1	1	3608	36	36	6	42878	1	2	0.302083	1	24838	49	8	5	3	6	2	9	4	4			88	2																						2
3609	1	1	1	3609	36	36	6	42878	1	2	0.275694	2	29587	36	0	88	1	88	2	6	2	2	10000			2																						2
3610	1	1	1	3610	36	36	6	42878	1	2	0.296528	2	31413	31	0	88	1	88	2	2	3	3			88	2																						2
3611	1	1	1	3611	36	36	6	42878	1	2	0.280556	2	21186	59	0	88	1	88	2	2	2	2			88	2																						2
3612	1	1	1	3612	36	36	6	42878	1	2	0.290972	2	1800-01-01	67	0	88	1		2	6	3	3			88	2																						2
3613	1	1	1	3613	36	36	6	42878	1	2	0.285417	2	33239	26	0	88	1	88	2	6	2	2			88	2																						2
3614	1	1	1	3614	36	36	2	42879	1	2	0.310417	1	1800-01-01	31	1	1	1	11	2	3	2	2			88	1	2	15							20											2	2		2
3615	1	1	1	3615	36	36	14	42878	1	1	0.259028	2	20090	62	0	88	1	3	2	2	2	2			88	2																						2
3616	1	1	1	3616	36	36	2	42879	1	2	0.320139	1	34090	24	2	88	1	11	2	6	2	2			88	2																						2
3617	1	1	1	3617	36	36	14	42878	1	1	0.319444	2	23012	54	0	88	1	3	2	6	2	2			88	2																						1	2
3618	1	1	1	3618	36	36	14	42879	1	2	0.23125	1	35946	19	12	4	2	11	1	5	3	3			88	2																						2
3619	1	1	1	3619	36	36	14	42878	1	2	0.270139	2	29952	35	0	88	1	3	2	6	2	2			88	2																						2
3620	1	1	1	3620	36	36	2	42879	1	2	0.259028	1	31874	30	8	5	1	3	2	6	2	2			88	1	1	26					1													1	2
3621	1	1	1	3621	36	36	14	42878	1	2	0.306944	1	35531	20	10	5	1	3	1	2	4	4			88	2																						2
3622	1	1	1	3622	36	36	14	42879	1	2	0.24375	2	30460	34	5	5	1	3	2	6	7	7			88	2																						2
3623	1	1	1	3623	36	36	2	42878	1	1	0.294444	2	34781	22	8	5	1	3	2	6	4	4			88	2																						2
3624	1	1	1	3624	36	36	3	42879	1	2	0.461111	1	20486	61	1	1	2	3	2	2	4	4			88	1	1	25				2		25												2	1
3625	1	1	1	3625	36	36	8	42872	1	2	0.292361	2	35096	21	5	3	1	11	2	6	2	2	8000			2																						2
3626	1	1	1	3626	36	36	8	42872	1	2	0.271528	2	36297	18	10	5	2	11	1	5	3	3			88	2																						2
3627	1	1	1	3627	36	36	3	42879	1	2	0.334028	1	33270	26	5	4	1	3	2	9	3	3			88	1	1	15						24												2	2
3628	1	1	1	3628	36	36	3	42873	1	2	0.323611	1	31048	32	8	3	3	6	2	2	2	2	9000			1	1	25						10												2	2
3629	1	1	1	3629	36	36	8	42873	1	2	0.295139	1	31507	31	15	6	3	6	2	2	6	6		400000		2																						2
3630	1	1	1	3630	36	36	8	42873	1	2	0.484028	2	1800-01-01	65	0	88	3	6	5	6	1	1	1600			1	1	25							10					1						1	2
3631	1	1	1	3631	36	36	8	42879	1	2	0.348611	2	29587	36	8	5	3	6	5	6	1	1	6000			2																						2
3632	1	1	1	3632	36	36	3	42873	1	2	0.229861	1	36284	18	10	5	3	6	1	5	4	4	5000			2																						2
3633	1	1	1	3633	36	36	3	42872	1	2	0.320833	1	26436	45	5	3	1	11	2	2	7	7	15000			1	1	22						25												1	2
3634	1	1	1	3634	36	36	8	42873	1	2	0.397222	2	1800-01-01	55	0	88	1	88	2	6	6	6	15000			2																						2
3635	1	1	1	3635	36	36	3	42878	1	2	0.327083	2	29587	36	0	1	3	6	2	6	2	2	1600			2																						2
3701	1	1	1	3701	37	37	13	42874	1	2	0.328472	2	1800-01-01	40	8	3	3	1	2	2	2	2	50000			2																						2
3702	1	1	1	3702	37	37	13	42877	1	2	0.357639	2	27536	42	0	88	3	6	2	6	3	3			88	2																						2
3703	1	1	1	3703	37	37	13	42877	1	2	0.334722	2	1800-01-01	35	0	88	1		2	9	4	4			88	2																						2
3704	1	1	1	3704	37	37	13	42905	1	2	0.334028	1	1800-01-01	39	2	1	2	11	2	6	2	2			88	2																						2
3705	1	1	1	3705	37	37	13	42876	1	2	0.425694	1	28906	38	10	5	3	6	2	3	4	4			88	1	1	20					2													2	2
3706	1	1	1	3706	37	37	12	42904	1	2	0.215278	2	25204	48	4	3	1	88	2	6	5	5	80000			2																						2
3707	1	1	1	3707	37	37	12	42876	1	2	0.315972	2	26665	44	3	3	2	11	5	3	2	2			88	2																						2
3708	1	1	1	3708	37	37	12	42876	1	2	0.311806	1	30682	33	3	4	2		2	9	2	2			88	1	1	18				15														2	2
3709	1	1	1	3709	37	37	12	42877	1	2	0.3125	1	33695	25	12	5	2	11	2	2	4	4			88	2																						2
3710	1	1	1	3710	37	37	12	42876	1	2	0.21875	1	25934	46	9	5	2	11	2	3	4	4			88	2																						1	1
3711	1	1	1	3711	37	37	12	42878	1	2	0.299306	1	23969	51	15	6	3	6	2	3	4	6			88	2																						2
3712	1	1	1	3712	37	37	12	42876	1	2	0.291667	1	27677	41	4	2	3	6	2	6	3	2			88	2																						2
3713	1	1	1	3713	37	37	4	42876	1	2	0.241667	2	35571	20	15	6	3	8	1	5	4	4			88	2																						2
3714	1	1	1	3714	37	37	4	42876	1	2	0.286806	1	28996	38	10	5	3	1	2	9	3	3			88	2																						2
3715	1	1	1	3715	37	37	4	42877	1	2	0.298611	1	20962	60	6	4	3	8	2	9	5	5			88	2																						2
3716	1	1	1	3716	37	37	4	42876	1	2	0.0569444	1	36301	18	12	6	3	8	2	5	7	7			88	2																						2
3717	1	1	1	3717	37	37	12	42877	1	2	0.354861	2	25934	46	0	1	3	6	2	6	2	2			88	2																						2
3718	1	1	1	3718	37	37	4	42876	1	2	0.0340278	1	26805	44	8	4	3	8	2	2	2	2			88	2																						2
3719	1	1	1	3719	37	37	4	42876	1	2	0.0145833	2	28266	40	5	3	3	8	2	6	1	1			88	2																						2
3720	1	1	1	3720	37	37	4	42876	1	2	0.203472	1	25344	48	10	5	3	8	2	9	4	4			88	1	1	35				2														1	2
3721	1	1	1	3721	37	37	4	42876	1	2	0.486806	2	26074	46	5	3	3	8	2	6	4	4			88	2																						2
3722	1	1	1	3722	37	37	4	42876	1	2	0.465278	2	26440	45	10	5	3	8	2	6	3	3			88	2																						2
3723	1	1	1	3723	37	37	4	42876	1	2	0.438889	2	34475	23	14	6	3	8	1	5	2	2			88	2																						2
3724	1	1	1	3724	37	37	15	42992	1	2	0.218056	1	29478	37	5	3	2	11	2	6	2	2	8000			2																						2
3725	1	1	1	3725	37	37	14	42876	1	1	0.477778	1	36078	18	10	5	3	6	1	8	4	4			88	2																						2
3726	1	1	1	3726	37	37	9	42876	1	1	0.288889	1	32649	28	19	6	3	6	2	2	5	5			88	2																						2
3727	1	1	1	3727	37	37	14	42874	1	2	0.441667	1	18994	65	0	88	1		2	6	6	6			88	1	2	12						12												1	1		1
3728	1	1	1	3728	37	37	9	42876	1	2	0.275694	2	24248	51	0	1	3	6	2	6	5	5			88	2																						2
3729	1	1	1	3729	37	37	14	42876	1	2	0.00416667	2	33745	25	8	5	3	6	2	6	2	2			88	2																						2
3730	1	1	1	3730	37	37	14	42876	1	2	0.0847222	1	42797	36	12	5	3	6	2	3	2	2			88	1	1	20						3												1	2
3731	1	1	1	3731	37	37	4	42876	1	2	0.118056	1	26440	45	10	5	3	6	2	3	3	3			88	1	2	20				10														2	1		1
3732	1	1	1	3732	37	37	9	42876	1	1	0.220139	1	31553	31	5	3	1	11	2	3	3	2	5000			2																						2
3733	1	1	1	3733	37	37	14	42876	1	1	0.0472222	2	34094	24	4	3	1		2	6	2	2			88	2																						2
3734	1	1	1	3734	37	37	9	42876	1	2		1		28		88	3	88	88	88	2	7			88	2																						2
3735	1	1	1	3735	37	37	9	42877	1	1	0.322917	2	28997	38	5	3	3	6	2	6	3	3			88	2																						2
3801	1	1	1	3801	38	38	7	42875	1	2	0.195833	2	1800-01-01	60	0	88	2		2	6	2	2			88	2																						2
3802	1	1	1	3802	38	38	7	42875	1	2	0.280556	2	1800-01-01	53	0	88	1		2	6	4	4			88	2																						2
3803	1	1	1	3803	38	38	7	42875	1	2	0.204167	2	1800-01-01	24	5	3	3	10	2	6	5	5			88	2																						2
3804	1	1	1	3804	38	38	7	42876	1	2	0.494444	1	25130	48	15	6	3	1	2	9	3	3			88	2																						2
12507	1	1	1	3805	38	38	7	42875	1	2	0.253472	1	32143	29	12	4	3	11	1	9	8	1	180000			2																						2
3806	1	1	1	3806	38	38	7	42875	1	2	0.268056	2	1800-01-01	27	0	88	1		2	6	8	8			88	2																						2
3807	1	1	1	3807	38	38	6	42875	1	2	0.215278	2	1800-01-01	48	5	3	3	10	2	6	4	4			88	2																						2
3808	1	1	1	3808	38	38	6	42876	1	2	0.0354167	1	20455	61	0	88	1		2	2	4	4			88	1	1	15						6												1	3
3809	1	1	1	3809	38	38	6	42875	1	2	0.227083	1	1800-01-01	32	10	5	1		2	6	4	4			88	2																						2
3810	1	1	1	3810	38	38	6	42876	1	2	0.0534722	2	33970	24	0	88	1	11	2	6	3	3			88	2																						2
3811	1	1	1	3811	38	38	6	42875	1	2	0.240972	1	1800-01-01	24	15	6	2	11	2	9	4	4			88	2																						2
3812	1	1	1	3812	38	38	6	42876	1	2	0.221528	2	1800-01-01	65	3	2	2	11	2	6	3	3			88	2																						2
3813	1	1	1	3813	38	38	8	42876	1	2	0.324306	2	1800-01-01	65	0	88	1	11	5	2	2	2			88	2																						2
3814	1	1	1	3814	38	38	10	42877	1	2	0.371528	1	35952	18	8	3	3	11	1	8	2	1			88	1	1	15						14												1	1
3815	1	1	1	3815	38	38	8	42875	1	2	0.200694	2	30359	34	13	6	3	10	2	2	2	2			88	2																						2
3816	1	1	1	3816	38	38	10	42876	1	2	0.00208333	2	35379	20	17	6	2	10	2	8	6	6			88	2																						2
3817	1	1	1	3817	38	38	8	42875	1	2	0.223611	2	34189	23	8	4	3	11	1	3	4	4			88	2																						2
3818	1	1	1	3818	38	38	10	42876	1	2	0.482639	2	1800-01-01	48	0	88	1	11	5	2	5	5			88	1	1	45							3											2	2
3819	1	1	1	3819	38	38	8	42875	1	2	0.244444	2	33635	25	0	88	2	11	2	6	2	2			88	2																						2
3820	1	1	1	3820	38	38	10	42876	1	2	0.457639	1	23804	52	10	4	2	11	2	3	6	6			88	2																						1	2
3821	1	1	1	3821	38	38	10	42876	1	2	0.354167	1	34366	23	12	4	2	11	2	3	4	4			88	2																						2
3822	1	1	1	3822	38	38	8	42876	1	2	0.304167	1	1800-01-01	32	12	4	2	11	2	2	2	2			88	2																						2
3823	1	1	1	3823	38	38	8	42875	1	2	0.279167	2	34265	23	17	6	3	10	1	2	4	4			88	2																						2
3824	1	1	1	3824	38	38	10	42877	1	2	0.303472	1	30171	34	15	6	2	88	2	2	4	4			88	2																						2
3825	1	1	1	3825	38	38	3	42876	1	2	0.345833	1	36192	18	11	5	2	11	1	5	4	4			88	2																						2
3826	1	1	1	3826	38	38	7	42877	1	2	0.313889	1	1800-01-01	35	8	5	1		2	3	2	2			88	1	1	20						5												1	2
3827	1	1	1	3827	38	38	3	42875	1	2	0.286806	2	29983	35	6	2	1	11	2	6	2	1			88	2																						2
3828	1	1	1	3828	38	38	7	42877	1	2	0.302778	1	1800-01-01	28	7	5	1	11	2	2	2	2			88	1	1	24						7												1	2
3829	1	1	1	3829	38	38	3	42875	1	2	0.216667	2	34194	21	15	6	1	11	1	5	3	3			88	2																						2
3830	1	1	1	3830	38	38	14	42877	1	2	0.302778	2	28126	40	0	88	2	11	5	6	3	3			88	2																						2
3831	1	1	1	3831	38	38	5	42875	1	2	0.195139	2	30682	33	6	2	2	88	2	6	2	2			88	2																						2
3832	1	1	1	3832	38	38	5	42876	1	2	0.461111	2	28157	40	5	2	3	11	2	6	4	4			88	2																						2
3833	1	1	1	3833	38	38	5	42875	1	2	0.258333	2	33378	26	5	2	2	9	2	6	2	2			88	2																						2
3834	1	1	1	3834	38	38	8	42877	1	2	0.284028	1	1800-01-01	32	7	4	1	88	2	2	3	3			88	1	2	27							2											2	2		2
3835	1	1	1	3835	38	38	5	42876	1	2	0.323611	2	36103	18	10	5	2		1	6	2	2			88	2																						2
3901	1	1	1	3901	39	39	9	42879	1	2	0.463889	2	35209	21	3	2	2	5	1	6	10	10			88	2																						2
3902	1	1	1	3902	39	39	13	42878	1	2	0.282639	1	29729	36	0	88	2		2	3	2	2			88	1	1	15						25												1	1
3903	1	1	1	3903	39	39	9	42877	1	2	0.270833	2	35319	21	5	3	2	11	2	6	3	3	10000			2																						2
3904	1	1	1	3904	39	39	12	42878	1	1	0.265278	2	28856	38	0	1	2	11	2	6	3	2	9000			2																						2
3905	1	1	1	3905	39	39	13	42878	1	2	0.49375	2	1800-01-01	45	0	88	3	11	2	6	3	3			88	2																						2
3906	1	1	1	3906	39	39	13	42878	1	2	0.0111111	2	35573	20	9	3	1	11	2	6	4	6			88	2																						2
3907	1	1	1	3907	39	39	13	42878	1	2	0.025	2	30825	33	2	88	2	11	2	6	2	2			88	2																						2
3908	1	1	1	3908	39	39	13	42878	1	2	0.04375	1	1800-01-01	46	6	3	3	1	2	3	3	4			88	1	1	16							50											1	1
3909	1	1	1	3909	39	39	9	42878	1	2	0.257639	2	1800-01-01	40	0	1	2		2	6	2	2		60000		2																						2
3910	1	1	1	3910	39	39	9	42878	1	2	0.243056	2	31190	32	0	1	2	5	2	6	10	10			88	2																						2
3911	1	1	1	3911	39	39	13	42878	1	2	0.229861	2	1800-01-01	28	4	1	3	11	2	6	2	2			88	2																						2
3912	1	1	1	3912	39	39	12	42878	1	2	0.293056	1	35350	20	12	5	2	11	1	2	3	3			88	2																						2
3913	1	1	1	3913	39	39	9	42879	1	2	0.204861	2	32292	29	0	1	2	5	2	6	2	2	7000			2																						2
3914	1	1	1	3914	39	39	9	42878	1	2	0.418056	1	30825	33	8	3	2		2	3	2	2	5000			2																						2
3915	1	1	1	3915	39	39	13	42992	1	2	0.407639	2	30208	35	5	2	2	11	2	2	2	2	150000			2																						2
3916	1	1	1	3916	39	39	13	42878	1	2	0.444444	1	18771	66	0	88	2	11	2	3	2	2			88	1	1	12						20						2						1	2
3917	1	1	1	3917	39	39	13	42879	1	2	0.334028	2	33361	26	12	4	1		2	2	2	2			88	2																						2
3918	1	1	1	3918	39	39	12	42879	1	2	0.384722	1	29952	35	10	4	1		2	3	2	2			88	2																						2
3919	1	1	1	3919	39	39	13	42878	1	2	0.395833	2	33381	26	8	3	1	11	2	6	2	2			88	2																						2
3920	1	1	1	3920	39	39	4	42878	1	2	0.230556	1	33016	27	10	5	3	11	2	2	2	2			88	2																						2
3921	1	1	1	3921	39	39	4	42878	1	2	0.404167	1	31920	30	5	2	1		2	9	4	4			88	2																						2
3922	1	1	1	3922	39	39	4	42878	1	2	0.247917	1	31920	30	10	5	3	11	2	9	2	2			88	2																						2
3923	1	1	1	3923	39	39	4	42878	1	2	0.422222	1	32651	28	0	88	1		2	9	5	5			88	2																						2
3924	1	1	1	3924	39	39	4	42878	1	2	0.314583	1	29364	37	5	3	3	11	2	2	2	2			88	1	2	17							20											2	2		2
3925	1	1	1	3925	39	39	4	42878	1	2	0.442361	1	25711	47	7	4	1		2	9	5	5			88	1	2	22					10				3									1	2		1
3926	1	1	1	3926	39	39	4	42878	1	2	0.275	2	36303	18	10	5	1	11	1	5	3	3			88	2																						2
3927	1	1	1	3927	39	39	4	42878	1	2	0.465278	2	33747	25	4	3	1	11	2	6	2	2			88	2																						2
3928	1	1	1	3928	39	39	4	42878	1	2	0.297917	2	20232	62	0	88	3	11	5	6	3	3			88	1	1	14						5		3				2						2	2
3929	1	1	1	3929	39	39	4	42878	1	2	0.48125	2	34842	22	5	2	3	11	2	6	2	1			88	2																						2
3930	1	1	1	3930	39	39	12	42878	1	2	0.331944	2	35213	21	12	4	2	11	1	6	3	3			88	2																						2
3931	1	1	1	3931	39	39	12	42878	1	2	0.319444	2	32540	28	0	1	2	11	2	6	2	2			88	2																						2
3932	1	1	1	3932	39	39	12	42879	1	2	0.342361	1	33007	27	15	6	1	11	2	2	2	2			88	2																						2
3933	1	1	1	3933	39	39	12	42878	1	2	0.224306	1		60	0	1	2		2	9	7	7			88	2																						2
3934	1	1	1	3934	39	39	12	42879	1	2	0.317361	1	27791	41	0	1	2	11	2	2	2	2			88	2																						1	1
3935	1	1	1	3935	39	39	12	42878	1	2	0.424306	2	33239	26	3	3	2	11	2	6	2	2			88	2																						2
4001	1	1	1	4001	40	40	7	42877	1	2	0.144444	1	34529	22	15	6	1		1	2	4	4		200000		2																						2
4002	1	1	1	4002	40	40	7	42878	1	2	0.325	2	31190	32	0	88	1		5	2	1	1	16000			2																						2
4003	1	1	1	4003	40	40	7	42877	1	2	0.154167	2	34469	23	5	3	1		2	6	2	2			88	2																						2
4004	1	1	1	4004	40	40	7	42877	1	2	0.160417	1	26806	44	0	88	1		2	3	2	2			88	1	1	21						2												1	2
4005	1	1	1	4005	40	40	7	42877	1	2	0.270833	2	27070	43	5	5	3	1	5	6	1	1	10000			2																						2
4006	1	1	1	4006	40	40	7	42877	1	2	0.182639	1	35074	21	12	4	1	11	1	3	5	5			88	2																						2
4007	1	1	1	4007	40	40	7	42877	1	2	0.195139	2	29720	36	8	5	3	1	2	6	4	4			88	2																						2
4008	1	1	1	4008	40	40	6	42877	1	2	0.253472	2	1800-01-01	55	0	88	3	1	5	6	3	3			88	2																						2
4009	1	1	1	4009	40	40	6	42877	1	2	0.363889	2	33316	26	10	5	3	1	2	6	2	2	30000			2																						2
4010	1	1	1	4010	40	40	6	42877	1	2	0.220139	2	28126	40	0	88	3	1	2	6	7	7			88	2																						2
4011	1	1	1	4011	40	40	6	42877	1	2	0.232639	1	31872	30	10	5	3	1	2	9	3	3			88	2																						2
4012	1	1	1	4012	40	40	6	42877	1	2	0.236111	1	1800-01-01	45	0	88	3	6	2	2	2	2			88	2																						2
4013	1	1	1	4013	40	40	6	42877	1	2	0.265972	2	31468	31	15	6	3	6	2	2	4	4	5000			2																						2
4014	1	1	1	4014	40	40	6	42877	1	2	0.306944	1	18770	66	15	6	3	6	2	9	4	4	15000			2																						2
4015	1	1	1	4015	40	40	10	42877	1	2	0.324306	1	35075	21	10	4	3	6	2	8	4	4			88	2																						2
4016	1	1	1	4016	40	40	8	42871	1	2	0.147222	2	31444	31	0	88	2		2	6	4	4	26000			2																						2
4017	1	1	1	4017	40	40	10	42871	1	2	0.1625	1	29722	36	10	5	1		2	8	1	1	5000			2																						2
4018	1	1	1	4018	40	40	8	42877	1	2	0.258333	1	32568	28	10	5	1		2	2	6	6			88	2																						2
4019	1	1	1	4019	40	40	8	22313	1	2	0.173611	1	22313	56	0	88	1	88	5	2	1	1			88	1	1	15						7												1	2
4020	1	1	1	4020	40	40	10	42877	1	2	0.188889	2	26330	45	1	2	1	88	2	6	6	6			88	2																						2
4021	1	1	1	4021	40	40	10	42872	1	2	0.352778	1	31914	30	10	5	1		2	8	5	5	12000			2																						2
4022	1	1	1	4022	40	40	10	42871	1	2	0.20625	1	35103	21	10	4	1		2	8	4	4	5000			2																						2
4023	1	1	1	4023	40	40	8	42877	1	2	0.309722	2	1800-01-01	38	12	4	1	88	2	2	3	3			88	2																						2
4024	1	1	1	4024	40	40	10	42878	1	2	0.270139	1	1800-01-01	24	4	2	1		2	2	2	2			88	1	2	22							12											1	2		2
4025	1	1	1	4025	40	40	8	42877	1	2	0.216667	2	34001	24	5	3	1	88	2	6	3	3	8000			2																						2
4026	1	1	1	4026	40	40	8	42878	1	2	0.2875	1	29317	37	14	6	3	10	2	2	6	6			88	2																						2
4027	1	1	1	4027	40	40	10	42877	1	2	0.340972	1	20962	60	12	4	1		2	9	4	4	7000			2																						2
4028	1	1	1	4028	40	40	8	42877	1	2	0.257639	2	31869	30	10	5	3	10	2	6	5	5			88	2																						2
4029	1	1	1	4029	40	40	14	42877	1	1	0.149306	2	27030	43	5	3	2	88	2	6	3	3			88	2																						2
4030	1	1	1	4030	40	40	14	42877	1	1	0.16875	1	31142	32	10	5	3	1	2	3	4	4			88	2																						2
4031	1	1	1	4031	40	40	14	42877	1	2	0.190278	2	28181	40	5	3	3	6	2	6	2	2			88	2																						2
4032	1	1	1	4032	40	40	14	42877	1	1	0.240972	1	30317	34	4	3	1	11	2	2	2	2			88	1	1	12						2												1	2
4033	1	1	1	4033	40	40	14	42877	1	2	0.206944	2	30890	32	15	6	3	1	2	2	3	3			88	2																						2
4034	1	1	1	4034	40	40	14	42877	1	1	0.229167	2	30682	33	8	5	3	1	2	6	5	5			88	2																						2
4035	1	1	1	4035	40	40	14	42877	1	2	0.286111	2	26665	44	8	5	3	6	2	6	6	6			88	2																						2
4101	1	1	1	4101	41	41	7	42873	1	2	0.245139	2	1800-01-01	35	12	4	3	7	2	6	2	2			88	2																						2
4102	1	1	1	4102	41	41	7	42874	1	2	0.396528	2	22282	56	0	88	1	11	2	2	4	4			88	2																						2
4103	1	1	1	4103	41	41	7	42873	1	2	0.254167	2	31413	31	5	3	1		2	6	3	3			88	2																						2
4104	1	1	1	4104	41	41	7	42874	1	2	0.416667	1	29319	37	8	5	1		2	3	2	2			88	2																						2
4105	1	1	1	4105	41	41	7	42873	1	2	0.263194	2	30676	33	8	5	1		2	6	1	1			88	1	1	77	20					2		1				3						2	1
4106	1	1	1	4106	41	41	6	42874	1	2	0.260417	1	1800-01-01	35	0	88	1	11	2	3	2	2			88	1	1	14						10												1	1
	1	1	1	4107
4108	1	1	1	4108	41	41	6	42874	1	2	0.229861	1	1800-01-01	37	10	4	1	11	2	2	2	4			88	2																						2
4109	1	1	1	4109	41	41	6	42873	1	2	0.280556	2	1800-01-01	50	0	88	1		2	6	3	3			88	2																						2
4110	1	1	1	4110	41	41	6	42874	1	2	0.236806	2	29221	37	0	88	2		5	2	1	1			88	2																						2
4111	1	1	1	4111	41	41	3	42875	1	2	0.323611	2	32540	28	0	1	1	11	2	2	2	2	13000			2																						2
4112	1	1	1	4112	41	41	3	42873	1	2	0.15	1	31413	31	12	5	3	11	2	2	2	2	25000			2																						2
4113	1	1	1	4113	41	41	3	42874	1	2	0.390278	2	34838	22	5	2	1	11	2	6	4	4	8000			2																						2
4114	1	1	1	4114	41	41	5	42874	1	2	0.299306	1	26420	45	4	1	1	88	2	2	3	3	7000			2																						2
4115	1	1	1	4115	41	41	3	42874	1	2	0.335417	1	32540	28	10	5	1	11	2	2	7	7	7000			1	2	19							6											1	2		1
4116	1	1	1	4116	41	41	5	42874	1	2	0.236111	1	28522	39	9	2	3	88	2	3	2	2	9000			2																						2
4117	1	1	1	4117	41	41	5	42874	1	2	0.402778	2	33635	25	10	5	1	88	2	6	2	2	4000			2																						2
4118	1	1	1	4118	41	41	5	42874	1	2	0.259028	2	19041	65	0	1	1	88	5	9	3	3	7000			1	2	21							12					3						2	2		2
4119	1	1	1	4119	41	41	3	42874	1	2	0.321528	2	23043	54	0	1	1	88	2	2	6	6	5000			2																						2
4120	1	1	1	4120	41	41	5	42874	1	2	0.279861	1	30821	33	3	1	1	88	2	2	2	2	3000			1	1	19				25														1	1
4121	1	1	1	4121	41	41	4	42868	1	2	0.324306	1	19492	64	2	3	1	11	2	2	6	6	6000			2																						2
4122	1	1	1	4122	41	41	4	42868	1	2	0.429861	1	33371	26	0	88	1	11	2	2	2	2	7000			1	2	23					5				1			2						2	2		2
4123	1	1	1	4123	41	41	4	42868	1	2	0.296528	2	27527	42	5	3	1	11	2	6	2	2	6000			2																						2
4124	1	1	1	4124	41	41	4	42868	1	2	0.402083	1	27178	43	9	4	2	11	2	3	2	2	8000			2																						2
4125	1	1	1	4125	41	41	4	42868	1	2	0.343056	1	28623	39	8	4	1	11	2	2	5	5	12500			2																						2
4126	1	1	1	4126	41	41	8	42875	1	2	0.272917	1	30742	33	12	4	1	11	2	2	2	2	10000			2																						2
4127	1	1	1	4127	41	41	8	42874	1	2	0.407639	2	31444	31	5	2	1	88	2	6	2	2	7000			2																						2
4128	1	1	1	4128	41	41	10	42875	1	2	0.258333	1	27061	43	12	4	1	11	2	2	2	2	9000			1	1	26						12												1	1
4129	1	1	1	4129	41	41	8	42874	1	2	0.36875	1	34284	23	15	6	1	88	1	5	3	3	8000			2																						2
4130	1	1	1	4130	41	41	10	42875	1	2	0.288194	1	25708	47	4	2	1	11	2	2	2	2	10000			1	1	29						10												1	2
4131	1	1	1	4131	41	41	10	42874	1	2	0.311111	1	23409	53	11	4	3	7	2	3	3	3	10000			1	2	77	30							2										2	2		2
4132	1	1	1	4132	41	41	10	42874	1	2	0.0125	2	32540	28	5	2	1	11	2	6	7	7	30000			2																						2
4133	1	1	1	4133	41	41	8	42874	1	2	0.477778	2	34367	23	8	4	1	11	2	6	2	2	10000			2																						2
4134	1	1	1	4134	41	41	8	42874	1	2	0.497222	2	32143	29	5	2	3	7	2	6	2	1	10000			2																						2
4135	1	1	1	4135	41	41	10	42874	1	2	0.378472	1	35432	20	10	5	1	9	1	5	2	2	5000			2																						2
4201	2	2	2	4201	42	42	9	42862	1	1	0.30625	1	25136	48	15	6	3	11	2	3	3	3		200000		1	1	22				5		5												1	1
4202	2	2	2	4202	42	42	9	42862	1	2	0.419444	2	18755	66	12	4	3	6	5	6	1	1	3000			2																						2
4203	2	2	2	4203	42	42	9	42860	1	2	0.245139	2	29346	37	10	4	3	11	2	6	3	3	10000			2																						2
	2	2	2	4204
4205	2	2	2	4205	42	42	9	42860	1	1	0.236806	2	32633	25	10	4	1		2	6	2	2	12000			2																						2
4206	2	2	2	4206	42	42	9	42862	1	2	0.409028	1	34461	23	5	3	3	9	1	3	4	4	10000			2																						2
4207	2	2	2	4207	42	42	9	42860	1	2	0.228472	2	34832	22	9	4	2		2	6	4	4	6000			2																						2
4208	2	2	2	4208	42	42	9	42862	1	2	0.388194	1	35922	19	6	3	1	88	1	3	5	5	6000			1	1	19						2												1	1
4209	2	2	2	4209	42	42	9	42860	1	2	0.215972	2	29391	37	0	1	2	88	2	6	2	2	5000			1	2	30						1												1	2		2
4210	2	2	2	4210	42	42	9	42861	1	2	0.275694	2	24964	49	5	3	2	10	2	6	1	1	4000			2																						2
4211	2	2	2	4211	42	42	13	42862	1	2	0.308333	1	1800-01-01	21	15	6	2	88	2	2	5	4	25000			2																						2
4212	2	2	2	4212	42	42	9	42861	1	2	0.266667	1	34460	23	10	4	3	11	1	5	6	6			88	2																						2
4213	2	2	2	4213	42	42	9	42860	1	2	0.0763889	2	35732	19	10	5	2	11	1	6	4	4	6000			2																						2
4214	2	2	2	4214	42	42	9	42861	1	2	0.259028	1	31173	32	5	3	2	11	2	2	2	2	10000			2																						2
4215	2	2	2	4215	42	42	15	42860	1	2	0.05	2	21916	67	0	1	1	11	2	6	2	1	10000			1	2	28							7											1	1		1
4216	2	2	2	4216	42	42	9	42992	1	2	0.358333	1	28017	41	8	4	1		2	6	1	1	12000			2																						2
4217	2	2	2	4217	42	42	9	42858	1	2	0.422222	1	27565	42	10	5	3	88	88	88	5	5			88	2																						2
4218	2	2	2	4218	42	42	13	42862	1	2	0.265278	1	19851	63	8	2	3	88	2	3	5	4	8000			1	2	20						10												1	2		1
4219	2	2	2	4219	42	42	13	42860	1	2	0.245139	2	27808	41	17	7	3	88	2	6	2	2	80000			2																						2
4220	2	2	2	4220	42	42	9	42862	1	2	0.339583	2	33884	24	17	7	3	88	1	2	7	6	10000			2																						2
4221	2	2	2	4221	42	42	13	42862	1	2	0.247222	1	33377	26	18	6	2	88	1	8	4	4	7000			2																						2
4222	2	2	2	4222	42	42	13	42861	1	2	0.269444	1	1800-01-01	27	10	5	3	88	1	3	5	5	80000			2																						2
4223	2	2	2	4223	42	42	13	42865	1	2	0.211806	2	1800-01-01	57	7	2	3	11	2	6	2	2	5000			2																						2
4224	2	2	2	4224	42	42	13	42861	1	2	0.28125	1	28251	40	10	5	3	88	2	2	2	2	25000			2																						2
4225	2	2	2	4225	42	42	13	42865	1	2	0.230556	2	30169	34	8	2	3	10	2	6	2	2	15000			2																						2
4226	2	2	2	4226	42	42	13	42861	1	2	0.252778	2	1800-01-01	29	13	4	3	88	2	6	5	6	150000			2																						2
4227	2	2	2	4227	42	42	13	42865	1	2	0.0361111	2	22771	55	8	2	3	10	2	3	4	4	50000			2																						2
4228	2	2	2	4228	42	42	9	42862	1	2	0.279861	1	21878	57	15	6	2	10	2	1	2	2	50000			2																						2
4229	2	2	2	4229	42	42	13	42860	1	2	0.2875	2	32633	28	12	4	3	88	2	6	2	2	15000			2																						2
4230	2	2	2	4230	42	42	9	42861	1	2	0.302778	2	34615	22	15	6	3	88	1	2	5	6	15000			2																						2
4231	2	2	2	4231	42	42	9	42860	1	2	0.490278	2	27876	41	15	6	3	10	2	6	9	9			88	2																						2
4232	2	2	2	4232	42	42	13	42862	1	2	0.350694	1	26791	44	7	2	3	88	2	88	2	2	15000			1	2	14						2												1	2		1
4233	2	2	2	4233	42	42	13	42865	1	2	0.326389	2	1800-01-01	54	5	2	3	11	2	6	5	3	12000			2																						2
	2	2	2	4234
4235	2	2	2	4235	42	42	12	42860	1	2	0.267361	2	26789	44	5	1	2	88	2	6	2	2	10000			2																						2
4301	2	2	2	4301	43	43	3	42869	1	2	0.313889	1	18295	67	15	6	3	11	2	6	3	3	5000			2																						2
4302	2	2	2	4302	43	43	10	42869	1	2	0.075	2	20954	60	10	5	3	6	2	6	4	4	30000			2																						2
4303	2	2	2	4303	43	43	3	42870	1	2	0.358333	2	27426	42	12	4	3	6	2	6	2	2	20000			2																						2
4304	2	2	2	4304	43	43	10	42869	1	2	0.340278	1	25450	47	10	5	3	10	2	3	2	2	12000			2																						2
4305	2	2	2	4305	43	43	3	42869	1	2	0.390972	1	34184	23	15	6	3	6	1	5	4	4	50000			2																						2
4306	2	2	2	4306	43	43	10	42868	1	2	0.319444	1	30081	35	0	1	2	11	2	2	2	2	8000			2																						2
4307	2	2	2	4307	43	43	10	42869	1	2	0.263889	1	24081	51	17	7	3	11	2	1	3	3		1000000		2																						2
4308	2	2	2	4308	43	43	3	42868	1	2	0.295833	1	32492	28	12	4	3	6	2	3	2	2	6000			1	1	24						3						1						1	2
4309	2	2	2	4309	43	43	6	2017-05-14	1	2		2	1991-05-01	26	14	6	3	88	2	6	5	5		18000		2																						2
4310	2	2	2	4310	43	43	3	42869	1	2	0.286806	2	32589	28	12	4	3	6	2	6	6	6		6000		2																						2
4311	2	2	2	4311	43	43	3	42869	1	2	0.360417	1	17930	68	0	1	2	11	2	2	1	1	4000			2																						1	2
4312	2	2	2	4312	43	43	3	42868	1	2	0.268056	1	30290	34	15	6	3	11	2	3	3	3		300000		2																						2
4313	2	2	2	4313	43	43	7	42868	1	2	0.290278	2	1800-01-01	37	9	5	2	11	2	6	4	4		20000		2																						2
4314	2	2	2	4314	43	43	5	42869	1	2	0.0361111	2	31965	29	10	5	2	11	2	6	5	5		90000		2																						2
4315	2	2	2	4315	43	43	5	42869	1	2	0.0701389	2	1800-01-01	36	0	88	1	11	2	6	2	2		9000		2																						2
4316	2	2	2	4316	43	43	5	42869	1	2	0.249306	1	24176	51	12	4	3	11	2	2	2	2	2800			2																						2
4317	2	2	2	4317	43	43	7	42868	1	2	0.265972	2	1800-01-01	50	0	88	3	7	2	6	4	2		20000		2																						2
4318	2	2	2	4318	43	43	5	42869	1	2	0.395833	2	26861	43	10	5	3	6	2	6	5	5		20000		2																						2
4319	2	2	2	4319	43	43	7	42870	1	2	0.408333	1	32237	29	17	7	3	11	1	3	4	4		120000		2																						2
4320	2	2	2	4320	43	43	5	42869	1	2	0.277083	2	27441	42	10	5	3	11	2	6	3	3		25000		2																						2
4321	2	2	2	4321	43	43	7	42868	1	2	0.239583	1	1800-01-01	46	8	2	2	11	2	3	3	3	10000			1	1	15						10												2	2
4322	2	2	2	4322	43	43	7	42869	1	2	0.36875	1	35445	20	12	4	3	11	1	5	5	5	40000			1	2	17												2						1	2		1
4323	2	2	2	4323	43	43	5	42869	1	2	0.295833	1	36314	18	10	5	1	11	1	3	2	2		6000		2																						2
4324	2	2	2	4324	43	43	7	42869	1	2	0.350694	1	27308	42	10	5	3	11	2	2	2	2	20000			1	1	10				25		1												2	2
4325	2	2	2	4325	43	43	1	42868	1	2	0.238889	2	29291	37	10	4	3	6	2	6	2	2		20000		2																						2
4326	2	2	2	4326	43	43	2	42869	1	2	0.349306	1	1800-01-01	21	6	2	1	11	1	2	2	2		12000		2																						2
4327	2	2	2	4327	43	43	2	42868	1	2	0.25	2	34931	19	9	4	2	11	1	6	4	4		7000		2																						2
4328	2	2	2	4328	43	43	2	42869	1	2	0.253472	2	23012	60	0	88	2		2	6	3	3	4400			1	2	21							10					1						1	3		2
4329	2	2	2	4329	43	43	1	42870	1	2	0.282639	2	36201	18	7	4	3	7	1	6	3	3		10000		2																						2
4330	2	2	2	4330	43	43	1	42870	1	2	0.252778	2	34833	22	10	4	2	11	2	6	3	3		15000		2																						2
4331	2	2	2	4331	43	43	2	42868	1	2	0.278472	1	31048	30	0	88	1		2	6	3	3		4600		2																						2
4332	2	2	2	4332	43	43	1	42870	1	2	0.379861	2	33971	23	3	2	2	11	2	6	7	7		15000		2																						2
4333	2	2	2	4333	43	43	2	42868	1	2	0.294444	2	34335	23	7	3	1	11	2	6	2	2	3000			2																						2
4334	2	2	2	4334	43	43	1	42869	1	2	0.384028	1	1800-01-01	45	7	2	1	11	2	3	3	3		6000		2																						2
4335	2	2	2	4335	43	43	1	42870	1	2	0.274306	1	26799	44	0	88	3	11	2	2	4	4			88	1	1	22				7														2	2
4401	2	2	2	4401	44	44	6	2017-05-07	1	2		1	1987-05-17	30	12	4	3	88	2	88	4	4		35000		2																						2
4402	2	2	2	4402	44	44	6	42862	1	2	0.4375	2	19086	65	5	5	3	10	2	3	2	2		25000		2																						2
4403	2	2	2	4403	44	44	6	42862	1	2	0.379167	2	30575	33	15	7	3	10	2	3	2	2			88	2																						2
4404	2	2	2	4404	44	44	6	42862	1	2	0.474306	2	19725	42	0	88	1	11	2	6	6	6			88	2																						2
	2	2	2	4405
4406	2	2	2	4406	44	44	6	42861	1	2	0.263889	2	29079	37	12	4	2	88	2	6	2	2		70000		2																						2
4407	2	2	2	4407	44	44	14	42862	1	2	0.429167	2	32801	27	15	6	2	11	2	6	2	2		20000		2																						2
4408	2	2	2	4408	44	44	6	42862	1	2	0.306944	2	25934	46	8	5	2	11	5	6	3	3		10000		2																						2
4409	2	2	2	4409	44	44	6	42862	1	2	0.259722	2	35601	19	14	6	2	11	1	5	3	3		15000		2																						2
4410	2	2	2	4410	44	44	6	42862	1	2	0.277083	2	1800-01-01	42	10	5	2	7	2	6	3	3		20000		2																						2
4411	2	2	2	4411	44	44	8	42862	1	2	0.256944	1	28527	39	5	3	2	88	2	3	2	2		6000		2																						2
	2	2	2	4412
4413	2	2	2	4413	44	44	8	42861	1	2	0.2375	2	24940	49	10	5	3	10	2	6	4	4			88	2																						2
4414	2	2	2	4414	44	44	8	42862	1	2	0.293056	1	28073	40	12	4	3	10	2	3	2	2			88	2																						2
4415	2	2	2	4415	44	44	8	42861	1	2	0.311111	2	31371	31	8	4	2	9	2	6	2	2		20000		2																						2
4416	2	2	2	4416	44	44	8	42861	1	2	0.29375	2	29160	37	17	7	3	11	2	2	2	1		40000		2																						2
4417	2	2	2	4417	44	44	2	42864	1	2	0.463194	1	28063	40	11	4	3	10	2	3	4	3		40000		2																						2
4418	2	2	2	4418	44	44	8	42862	1	2	0.360417	1	28157	40	5	3	2	11	2	3	2	2	50000			1	1	30						5												1	2
4419	2	2	2	4419	44	44	8	42862	1	2	0.315972	1	32635	28	8	4	2	11	2	3	4	4		15000		2																						2
4420	2	2	2	4420	44	44	8	42861	1	2	0.2625	2	34022	24	15	6	2	9	1	5	6	6			88	2																						2
	2	2	2	4421
4422	2	2	2	4422	44	44	3	42862	1	2	0.261111	2	23964	51	4	1	2	11	2	6	4	4	15000			2																						2
4423	2	2	2	4423	44	44	3	42861	1	2	0.3	2	20554	61	16	6	3	11	2	6	2	2		400000		2																						2
4424	2	2	2	4424	44	44	3	2017-05-07	1	2		2	1964-06-15	52	11	5	3	88	2	1	6	6		100000		2																						2
4425	2	2	2	4425	44	44	3	42863	1	2	0.331944	1	30348	34	15	6	3	11	2	3	4	4		200000		2																						2
4426	2	2	2	4426	44	44	3	42862	1	2	0.461111	2	35062	21	10	5	2	11	2	6	6	6	8000			2																						2
4427	2	2	2	4427	44	44	3	42861	1	2	0.252083	2	34700	22	12	4	1	11	1	6	4	4	15000			2																						2
4428	2	2	2	4428	44	44	2	42863	1	2	0.313194	1	32567	28	10	4	1	88	2	8	4	4		15000		2																						2
4429	2	2	2	4429	44	44	14	2017-05-06	1	2		2		20	0	88	1	88	2	6	9	9	15000			2																						2
	2	2	2	4430
4431	2	2	2	4431	44	44	2	42861	1	2	0.252778	1	33775	24	15	6	3	11	1	5	4	4		9000		2																						2
4432	2	2	2	4432	44	44	2	42862	1	2	0.29375	2	1800-01-01	65	0	88	1	88	2	6	3	3	3500			1	1	12						12												1	1
	2	2	2	4433
4434	2	2	2	4434	44	44	14	2017-05-06	1	2		2	1985-09-07	31	15	6	3	88	2	6	5	5	15000			2																						2
4435	2	2	2	4435	44	44	14	42861	1	2	0.273611	2		65		88	3	1	2	6	3	3			88	2																						2
4501	1	1	1	4501	45	45	5	42867	1	2	0.359722	1	21500	58	10	5	1	88	2	7	4	4		15000		2																						2
4502	1	1	1	4502	45	45	7	42865	1	2	0.493056	2	1800-01-01	45	8	3	2	11	2	6	4	4		20000		2																						2
4503	1	1	1	4503	45	45	1	42865	1	2	0.00347222	2	31554	31	17	7	3	8	2	6	4	4		13000		2																						2
4504	1	1	1	4504	45	45	8	42865	1	2	0.00833333	1	25698	47	12	4	3	8	2	88	5	4		300000		2																						2
4505	1	1	1	4505	45	45	7	42865	1	2	0.0159722	2	1800-01-01	35	7	2	3	1	2	6	6	6		50000		2																						2
4506	1	1	1	4506	45	45	8	42866	1	2	0.285417	1	33636	25	18	6	3	9	2	8	5	5			88	2																						2
4507	1	1	1	4507	45	45	7	42865	1	2	0.0368056	1	33802	24	14	6	3	11	1	5	3	3		30000		2																						2
4508	1	1	1	4508	45	45	8	42866	1	2	0.302778	1	35115	21	14	4	1	11	1	8	6	6		12000		2																						2
4509	1	1	1	4509	45	45	1	42866	1	2	0.811111	2	34363	23	12	6	3	8	1	5	3	3		25000		2																						2
4510	1	1	1	4510	45	45	8	42865	1	2	0.05625	1	25698	47	8	4	3	8	2	2	6	4	300000			1	2	19						25												1	2		1
	1	1	1	4511
4512	1	1	1	4512	45	45	8	42865	1	2	0.3125	1	35563	20	12	4	3	8	1	3	3	3		15000		2																						2
4513	1	1	1	4513	45	45	8	42866	1	2	0.329167	2	31079	32	10	5	1	8	2	6	4	4		300000		2																						2
4514	1	1	1	4514	45	45	8	42865	1	2	0.340278	2	19756	63	1	2	2	11	2	6	6	6		100000		2																						2
4515	1	1	1	4515	45	45	8	42865	1	2	0.290972	1	35530	20	10	5	2	11	1	2	4	4		20000		2																						2
4516	1	1	1	4516	45	45	8	42866	1	2	0.327083	2	28274	40	7	3	3	8	2	6	3	3		20000		2																						2
4517	1	1	1	4517	45	45	8	42865	1	2	0.267361	1	24948	49	10	5	3	8	2	2	4	4			88	1	1	21				1														1	2
4518	1	1	1	4518	45	45	2	42866	1	2	0.225	1	35048	21	16	5	3	8	1	5	4	2		5000		2																						2
4519	1	1	1	4519	45	45	2	42865	1	2	0.310417	2	21186	59	0	88	2	11	2	6	2	2	1000			1	1	12								3										2	3
4520	1	1	1	4520	45	45	1	42867	1	2	0.290972	2	33736	25	15	6	2	11	1	5	6	6		12000		2																						2
4521	1	1	1	4521	45	45	1	42865	1	2	0.313889	2	31542	31	9	4	2	11	2	6	2	2		8000		2																						2
4522	1	1	1	4522	45	45	1	42866	1	2	0.252778	2	18394	67	0	88	2	11	5	9	4	4		25000		2																						2
4523	1	1	1	4523	45	45	2	42865	1	2	0.290972	2	1800-01-01	52	0	88	2	88	2	6	4	4		6000		2																						2
4524	1	1	1	4524	45	45	1	42867	1	2	0.256944	1	29619	36	10	5	2	11	2	3	4	4		130000		2																						2
4525	1	1	1	4525	45	45	2	42865	1	2	0.0208333	2	24838	49	0	88	2	9	2	6	2	2		15000		2																						2
4526	1	1	1	4526	45	45	10	42867	1	2	0.320833	1	34466	23	10	5	2	11	1	3	5	5		70000		2																						2
4527	1	1	1	4527	45	45	5	42865	1	2	0.26875	2	31598	30	10	5	2	11	2	6	4	4		20000		2																						2
4528	1	1	1	4528	45	45	5	42866	1	2	0.261806	1	19454	64	0	88	1		2	7	4	4		8000		2																						2
4529	1	1	1	4529	45	45	5	42866	1	2	0.240972	2	33464	25	16	6	3	10	1	5	3	3		20000		2																						2
4530	1	1	1	4530	45	45	5	42866	1	2	0.276389	1	28339	39	8	4	1	88	2	2	2	2		90000		2																						2
4531	1	1	1	4531	45	45	5	42866	1	2	0.21875	1	34175	23	15	6	3	11	2	3	3	3		400000		2																						2
4532	1	1	1	4532	45	45	5	42866	1	2	0.294444	2	32004	29	15	6	3	11	2	6	4	4		100000		2																						2
4533	1	1	1	4533	45	45	7	42865	1	2	0.23125	2	1800-01-01	46	7	2	3	7	2	6	5	5		200000		2																						2
4534	1	1	1	4534	45	45	7	42865	1	2	0.311806	2	34416	23	15	6	3	7	2	6	5	5		50000		2																						2
4535	1	1	1	4535	45	45	7	42865	1	2	0.291667	1	1800-01-01	45	5	2	3	88	2	3	5	5	150000			1	1	25						20												2	2
4601	1	1	1	4601	46	46	15	42869	1	1	0.0159722	1	34955	21	12	4	3	11	1	2	4	4	20000			2																						2
4602	1	1	1	4602	46	46	12	42870	1	2	0.446528	1	28491	39	0	1	2	11	2	3	2	2		5000		2																						2
4603	1	1	1	4603	46	46	12	42869	1	1	0.0347222	2	30840	33	6	3	1		1	6	5	5	10000			2																						2
4604	1	1	1	4604	46	46	15	42870	1	1	0.390278	1	32102	29	10	3	3	11	2	3	2	2	10000			2																						2
4605	1	1	1	4605	46	46	15	42869	1	1	0.0493056	2	32509	29	7	3	3	9	2	3	2	2	20000			2																						2
4606	1	1	1	4606	46	46	12	42869	1	1	0.300694	2	32522	28	10	4	3	10	2	6	3	3	10000			2																						2
4607	1	1	1	4607	46	46	15	42870	1	1	0.310417	2	27544	42	10	3	2		2	1	4	4	10000			2																						2
4608	1	1	1	4608	46	46	15	42869	1	1	0.291667	2		45	5	3	2	11	5	6	3	3	2000			2																						2
4609	1	1	1	4609	46	46	15	42869	1	1	0.0840278	2	35657	19	8	3	2		2	6	3	3	8000			2																						2
4610	1	1	1	4610	46	46	15	42869	1	1	0.26875	1	26299	43	0	1	1		2	3	4	4	10000			2																						2
4611	1	1	1	4611	46	46	12	42870	1	2	0.367361	2	30086	35	0	1	1	11	2	6	2	2	8000			2																						2
4612	1	1	1	4612	46	46	12	42869	1	1	0.259028	2		35	0	1	2	11	2	3	3	3	8000			2																						2
4613	1	1	1	4613	46	46	15	42869	1	1	0.104167	2	35137	21	8	3	2		2	6	4	4	12000			2																						2
4614	1	1	1	4614	46	46	14	42869	1	1	0.329167	1	29952	31	0	1	1		2	2	2	2	4000			1	2	15						10							1					2	1		1
4615	1	1	1	4615	46	46	14	42869	1	1	0.0402778	1	34459	23	11	4	2	11	1	8	3	3	6000			2																						2
4616	1	1	1	4616	46	46	14	42869	1	1	0.257639	1	36161	20	10	5	2	11	2	3	4	4	9000			2																						2
4617	1	1	1	4617	46	46	14	42869	1	1	0.0201389	1	34533	22	16	6	2	11	1	5	5	5	10000			2																						2
4618	1	1	1	4618	46	46	14	42869	1	1	0.3125	2	34459	23	11	1	1	11	2	2	5	5	10000			2																						2
4619	1	1	1	4619	46	46	15	42870	1	1	0.333333	1	33582	25	12	3	1		2	3	6	4	6000			2																						2
4620	1	1	1	4620	46	46	14	42869	1	1	0.282639	1	27761	42	12	4	3	11	2	2	2	2	10000			2																						2
4621	1	1	1	4621	46	46	14	42869	1	1	0.0729167	2	23546	52	8	5	3	11	2	3	2	2	10000			2																						2
4622	1	1	1	4622	46	46	13	42869	1	2	0.334722	1	23145	54	5	2	2	88	2	3	2	2		200000		2																						2
4623	1	1	1	4623	46	46	14	42873	1	2	0.307639	2	33495	26	8	4	1	88	88	88	2	2			88	1	2	15					2													2	2		2
4624	1	1	1	4624	46	46	15	42869	1	1	0.266667	1	19859	63	3	2	1		2	8	4	4			88	1	1	21						4												2	2
	1	1	1	4625
	1	1	1	4626
4627	1	1	1	4627	46	46	9	42869	1	2	0.0416667	2	25702	47	0	88	2	88	2	3	2	2		5000		2																						2
4628	1	1	1	4628	46	46	9	42870	1	2	0.420139	1	1800-01-01	34	8	2	2	88	2	3	2	2	4500			2																						2
4629	1	1	1	4629	46	46	13	42869	1	2	0.0625	2	29720	36	5	2	2	88	2	2	2	2	3000			2																						2
4630	1	1	1	4630	46	46	9	42869	1	2	0.213194	1	24729	50	10	5	3	10	2	3	3	2	20000			2																						2
4631	1	1	1	4631	46	46	9	42870	1	2	0.297222	1	27921	41	10	5	2	88	2	3	4	3		60000		2																						2
4632	1	1	1	4632	46	46	9	42869	1	2	0.310417	2	23145	54	5	2	2	88	2	6	4	3		250000		2																						2
	1	1	1	4633
4634	1	1	1	4634	46	46	13	42869	1	2	0.29375	1	33007	27	5	2	2	88	2	3	4	4		10000		2																						2
4635	1	1	1	4635	46	46	9	42869	1	2	0.09375	2	29720	36	10	5	2	88	2	6	2	2		300000		2																						2
4701	1	1	1	4701	47	47	12	42865	1	2	0.302083	2	23998	52	2	2	2	88	2	6	2	2		15000		2																						2
4702	1	1	1	4702	47	47	9	42865	1	2	0.497917	1	23141	54	0	1	1		2	6	3	3	2000			2																						2
4703	1	1	1	4703	47	47	6	42864	1	2	0.277778	2	32509	28	5	3	1		2	6	2	2	11000			2																						2
4704	1	1	1	4704	47	47	15	42865	1	1	0.28125	1	35697	19	19	4	1		1	5	4	4	20000			2																						2
4705	1	1	1	4705	47	47	9	42864	1	2	0.297222	2	31048	32	8	3	1	11	2	6	2	2	8000			2																						2
4706	1	1	1	4706	47	47	3	42865	1	2	0.0340278	2		25	0	1	1	11	2	6	6	6	15000			2																						2
4707	1	1	1	4707	47	47	9	42865	1	2	0.301389	2	30348	34	8	3	1		2	3	2	2	20000			2																						2
4708	1	1	1	4708	47	47	9	42865	1	2	0.0527778	1	35949	19	7	3	1	11	2	2	3	3	7000			2																						2
4709	1	1	1	4709	47	47	15	42865	1	1	0.250694	2	28620	39	0	1	1		2	6	3	3	12000			2																						2
4710	1	1	1	4710	47	47	12	42865	1	2	0.302083	1	31446	31	8	4	1	11	2	3	2	2		10000		2																						2
4711	1	1	1	4711	47	47	13	42864	1	2	0.255556	1	24364	51	2	3	2	11	2	3	3	3	10000			2																						2
4712	1	1	1	4712	47	47	13	42865	1	2	0.0298611	1	23872	52	4	2	1	88	2	2	4	2		6000		2																						2
4713	1	1	1	4713	47	47	13	42864	1	2	0.314583	1	32034	30	5	3	2		2	2	2	1	15000			2																						2
4714	1	1	1	4714	47	47	9	42865	1	2	0.0270833	1	32034	30	8	4	1	88	88	2	1	1	14000			2																						2
4715	1	1	1	4715	47	47	9	42865	1	2	0.211806	2	28382	40	5	3	88	11	2	6	2	2	8500			2																						2
4716	1	1	1	4716	47	47	9	42865	1	2	0.0909722	2	31669	31	5	3	2	11	2	6	3	1	6000			2																						2
4717	1	1	1	4717	47	47	9	42865	1	2	0.0680556	2	31177	32	2	2	1	88	2	1	2	2		6000		2																						2
4718	1	1	1	4718	47	47	13	42865	1	2	0.00555556	1	1800-01-01	65	5	2	1	88	2	8	4	4	10000			1	1	15						5												2	2
4719	1	1	1	4719	47	47	9	42864	1	2	0.285417	2	26665	44	0	1	1		2	6	3	3	10000			2																						2
4720	1	1	1	4720	47	47	9	42866	1	2	0.339583	1	31175	35	5	3	1		2	3	2	2	14000			2																						2
4721	1	1	1	4721	47	47	9	42864	1	2	0.300694	1	32272	29	8	3	1	88	2	3	4	4	15000			2																						2
4722	1	1	1	4722	47	47	12	42865	1	2	0.2625	2	17533	69	0	1	1	88	5	6	5	5		50000		2																						2
4723	1	1	1	4723	47	47	13	42865	1	2	0.295139	1	35004	21	10	5	1	11	2	2	4	4	5000			2																						2
4724	1	1	1	4724	47	47	12	42865	1	2	0.279861	1	29952	35	13	6	1	88	2	3	2	2		7000		2																						2
4725	1	1	1	4725	47	47	9	42866	1	2	0.294444	2	23558	53	5	2	3	10	2	6	4	1			88	2																						2
4726	1	1	1	4726	47	47	13	42869	1	2	0.268056	2	31546	31	5	2	1	88	2	6	3	3	4000			2																						2
4727	1	1	1	4727	47	47	9	42864	1	1	0.448611	2	28071	40	10	5	3	10	2	6	2	2	5000			2																						2
4728	1	1	1	4728	47	47	12	42866	1	2	0.333333	1	20121	62	0	1	1	11	2	2	3	1	50000			1	2	40					24		10				2		1					1	2		2
4729	1	1	1	4729	47	47	13	42864	1	2	0.490278	2	32400	29	10	5	3	1	2	3	2	2	10000			2																						2
4730	1	1	1	4730	47	47	12	42915	1	2	0.132639	1	23373	53	12	5	3	1	2	3	4	4		40000		2																						2
4731	1	1	1	4731	47	47	9	42864	1	2	0.235417	2	30317	22	8	5	3	1	2	6	2	2	12000			2																						2
4732	1	1	1	4732	47	47	9	42864	1	2	0.0597222	1	30603	33	10	5	3	11	2	3	4	2	20000			2																						2
4733	1	1	1	4733	47	47	13	42864	1	2	0.498611	2	32034	30	2	88	1		2	2	3	2	10000			2																						2
4734	1	1	1	4734	47	47	9	42865	1	2	0.277083	1	24108	51	5	3	3	10	2	3	3	3	10000			2																						2
4735	1	1	1	4735	47	47	9	42866	1	2	0.380556	1	35561	20	12	4	3	11	1	4	4	4		1500000		2																						2
4801	1	1	1	4801	48	48	9	42868	1	2	0.316667	1	25689	47	5	3	1		2	3	3	3	9000			1	1	18						22						4						2	1
4802	1	1	1	4802	48	48	14	42867	1	1	0.179167	2	22647	52	0	1	1	11	5	3	3	3	8000			2																						2
4803	1	1	1	4803	48	48	12	42867	1	2	0.309722	2	28126	45	1	2	1	11	2	3	2	3		12000		2																						2
4804	1	1	1	4804	48	48	12	42867	1	2	0.216667	1	30566	33	15	6	3	11	2	3	3	3		200000		2																						2
4805	1	1	1	4805	48	48	12	42868	1	2	0.269444	2	30348	34	4	2	1	11	2	3	2	2		10000		2																						2
4806	1	1	1	4806	48	48	15	42992	1	2	0.355556	2	31304	32	0	1	2	11	2	6	2	3	8000			2																						2
4807	1	1	1	4807	48	48	14	42867	1	1	0.264583	2		31	10	5	2	11	2	6	4	4	5000			2																						2
4808	1	1	1	4808	48	48	15	42868	1	2	0.491667	1	35402	20	10	3	1	88	2	3	6	6	10000			2																						2
	1	1	1	4809
	1	1	1	4810
	1	1	1	4811
4812	1	1	1	4812	48	48	15	42868	1	1	0.0111111	1	30160	34	12	4	1		2	3	2	2	10000			1	1	22						15					1							1	1
4813	1	1	1	4813	48	48	12	42868	1	2	0.359028	2	31639	30	10	4	1	11	2	6	3	3		8000		2																						2
4814	1	1	1	4814	48	48	15	42903	1	2	0.372222	1	25825	47	5	3	2	11	2	6	2	2	12000			2																						2
4815	1	1	1	4815	48	48	9	42866	1	1	0.284722	2	34567	22	10	5	1		2	6	6	6	5000			2																						2
4816	1	1	1	4816	48	48	12	42989	1	2	0.365278	2	29476	37	0	1	2	11	2	3	2	2	12000			2																						2
4817	1	1	1	4817	48	48	12	42867	1	2	0.340278	2	29353	37	8	4	1	11	2	3	2	2		12000		2																						2
4818	1	1	1	4818	48	48	15	42989	1	2	0.297222	1	29983	35	0	1	2	11	2	6	2	2	12000			2																						2
4819	1	1	1	4819	48	48	9	42868	1	2	0.319444	2	28806	38	10	5	2	11	2	6	2	2	12000			2																						2
4820	1	1	1	4820	48	48	13	42868	1	2	0.449306	1	25336	48	15	4	1	88	2	3	2	2		8000		2																						2
4821	1	1	1	4821	48	48	15	42868	1	1	0.280556	2	30196	35	0	1	1		2	6	2	2	5000			2																						2
4822	1	1	1	4822	48	48	12	42867	1	2	0.159028	2	22778	55	0	1	3	11	5	8	3	3	8000			1	2	30				3														1	2		1
4823	1	1	1	4823	48	48	14	42867	1	1	0.320139	2	35422	20	13	6	3	11	1	88	4	4		200000		2																						2
4824	1	1	1	4824	48	48	15	42867	1	1	0.176389	2	34087	24	21	6	3	11	2	6	5	5	15000			2																						2
4825	1	1	1	4825	48	48	14	42867	1	1	0.0340278	2	29952	40	5	3	3	11	2	6	3	3	10000			2																						2
4826	1	1	1	4826	48	48	15	42904	1	2	0.216667	2	24364	51	2	2	2	11	2	6	3	2	8000			2																						2
4827	1	1	1	4827	48	48	9	42867	1	2	0.325	2	21317	59	0	1	1		5	6	2	2	5000			1	1	12						2												1	2
4828	1	1	1	4828	48	48	15	42867	1	1	0.209028	1	31846	30	21	6	3	11	2	3	3	3	15000			2																						2
4829	1	1	1	4829	48	48	12	42868	1	2	0.302778	2	25934	38	0	1	1	88	5	3	1	1	8000			1	2	21				7								4						1	2		1
4830	1	1	1	4830	48	48	15	42866	1	2	0.184722	1	26190	46	0	1	2	11	2	6	3	3	70000			2																						2
4831	1	1	1	4831	48	48	12	42989	1	2	0.365278	2	27648	42	0	1	2	11	2	6	2	2	8000			2																						2
4832	1	1	1	4832	48	48	15	42868	1	1	0.129167	1	29354	37	10	3	1	11	2	3	2	2	15000			2																						2
4833	1	1	1	4833	48	48	15	42868	1	1	0.0791667	1	30657	33	15	6	3	11	2	3	1	1	20000			2																						2
4834	1	1	1	4834	48	48	15	42867	1	2	0.409722	1	32034	30	8	4	2	11	2	3	2	2	100000			2																						2
4835	1	1	1	4835	48	48	15	42868	1	2	0.311111	1	31342	31	21	6	3	11	2	3	4	4	15000			2																						2
4901	2	2	2	4901	49	49	8	42959	1	2	0.20625	2	30175	35	15	6	3	11	2	6	2	2	7000			2																						2
4902	2	2	2	4902	49	49	8	42959	1	2	0.21875	1	28715	39	11	5	2		2	3	3	2	20000			1	1	30						7												2	2
4903	2	2	2	4903	49	49	8	42959	1	2	0.224306	2	32001	30	17	7	3	11	2	2	3	3	20000			2																						2
4904	2	2	2	4904	49	49	8	42959	1	2	0.235417	1	31271	32	20	6	3	10	2	2	2	2	25000			2																						2
4905	2	2	2	4905	49	49	8	42960	1	2	0.309028	1	21775	58	10	5	3	10	2	3	5	5	25000			2																						2
4906	2	2	2	4906	49	49	8	42959	1	2	0.245833	2	19948	63	10	5	3	10	2	6	5	4	15000			2																						2
4907	2	2	2	4907	49	49	2	42959	1	2	0.258333	1	25204	48	10	5	3	10	2	3	3	3	20000			2																						2
4908	2	2	2	4908	49	49	2	42959	1	2	0.283333	2	34923	22	12	5	3	10	2	6	2	1	11000			2																						2
4909	2	2	2	4909	49	49	2	42959	1	2	0.280556	2	23135	54	10	5	1		5	6	2	2	10000			2																						2
4910	2	2	2	4910	49	49	2	42960	1	2	0.356944	1	23649	52	10	5	3	10	2	3	4	4	10000			2																						1	2
4911	2	2	2	4911	49	49	2	42959	1	2	0.26875	2	30906	33	10	5	3	10	2	6	2	2	12000			2																						2
4912	2	2	2	4912	49	49	2	42960	1	2	0.345833	1	30631	33	12	4	3	10	2	3	3	3	17000			2																						2
4913	2	2	2	4913	49	49	7	42959	1	2	0.267361	2	29920	35	12	4	3	6	2	6	4	4	20000			2																						2
4914	2	2	2	4914	49	49	7	42959	1	2	0.277778	2	25274	48	10	5	3	10	5	6	5	1			88	2																						2
4915	2	2	2	4915	49	49	7	42959	1	2	0.2125	2	27030	43	10	5	3	10	2	6	3	2	20000			2																						2
4916	2	2	2	4916	49	49	7	42960	1	2	0.372917	1	33774	25	12	4	3	10	1	3	4	4	30000			1	2	20							10											1	2		1
4917	2	2	2	4917	49	49	7	42959	1	2	0.290972	2	32385	28	10	5	3	10	2	6	4	4	25000			2																						2
4918	2	2	2	4918	49	49	7	42960	1	2	0.347917	2	23012	54	8	5	3	10	2	6	6	3	180000			2																						2
4919	2	2	2	4919	49	49	5	42959	1	2	0.219444	2	31048	32	12	4	3	10	2	5	5	5			88	2																						2
4920	2	2	2	4920	49	49	5	42960	1	2	0.339583	1	20455	61	10	4	3	6	2	3	4	4	30000			1	1	20						30					3							1	1
4921	2	2	2	4921	49	49	5	42959	1	2	0.302083	1	32758	27	12	4	3	10	1	3	4	4	20000			1	2	15							1											2	3		2
4922	2	2	2	4922	49	49	5	42960	1	2	0.334722	1	23743	52	8	5	3	10	2	3	2	2	25000			1	1	15				5														2	1
4923	2	2	2	4923	49	49	5	42959	1	2	0.309028	2	21186	59	12	4	3	10	2	6	3	3	20000			2																						2
4924	2	2	2	4924	49	49	5	42959	1	2	0.418056	1	28126	40	10	4	3	6	2	3	4	3	180000			1	1	15						25			1				1					1	3
	2	2	2	4925
4926	2	2	2	4926	49	49	10	42959	1	2	0.247222	1	30164	35	12	4	1	10	2	3	2	2	15000			2																						2
4927	2	2	2	4927	49	49	10	42959	1	2	0.236806	1	23200	54	10	5	3	10	2	3	3	3	12000			2																						2
4928	2	2	2	4928	49	49	10	42960	1	2	0.330556	2	21916	57	10	5	3	10	2	6	5	5	20000			2																						2
4929	2	2	2	4929	49	49	10	42959	1	2	0.227778	1	32887	27	17	7	3	10	1	3	4	4	40000			2																						2
4930	2	2	2	4930	49	49	10	42959	1	2	0.313194	1	33093	27	11	4	3	10	1	3	2	2			88	2																						2
4931	2	2	2	4931	49	49	3	42959	1	2	0.251389	2	25934	46	8	5	3	10	2	6	3	2	300000			2																						2
4932	2	2	2	4932	49	49	3	42959	1	2	0.30625	1	26665	44	12	4	3	10	1	3	1	1	8000			1	2	41						3												1	2		2
4933	2	2	2	4933	49	49	3	42959	1	2	0.2375	2	1800-01-01	56	12	4	3	10	2	6	5	5	9000			2																						2
4934	2	2	2	4934	49	49	3	42959	1	2	0.304167	2	31778	30	12	4	1	88	2	6	5	5	20000			2																						2
	2	2	2	4935
5001	1	1	1	5001	50	50	12	42959	1	2	0.282639	2	27395	42	10	4	3	1	2	6	3	2		500000		2																						2
5002	1	1	1	5002	50	50	16	42959	1	2	0.408333	1	31048	42	10	4	3	1	2	9	4	4	50000			1	1	30				30														1	1
5003	1	1	1	5003	50	50	12	42959	1	2	0.3625	2	27760	41	10	4	2	11	2	6	4	3	35000			2																						2
5004	1	1	1	5004	50	50	12	42959	1	2	0.384722	2	38384	33	8	4	2	11	2	6	2	1	80000			2																						2
5005	1	1	1	5005	50	50	12	42959	1	2	0.306944	1	19589	63	8	4	3	1	2	9	5	5	8000			2																						2
5006	1	1	1	5006	50	50	16	42959	1	2	0.447917	2	35337	20	15	6	1	11	1	5	3	3	32000			2																						2
5007	1	1	1	5007	50	50	12	42959	1	2	0.320833	2	23601	53	17	7	3	1	2	6	1	2	100000			2																						2
5008	1	1	1	5008	50	50	16	42959	1	2	0.465278	2	20090	62	8	4	3	1	2	6	4	2	30000			2																						2
5009	1	1	1	5009	50	50	13	42959	1	2	0.315278	2	34673	22	12	4	3	1	2	6	8	3	25000			2																						2
5010	1	1	1	5010	50	50	9	42959	1	2	0.364583	2	22895	55	0	1	3	1	5	6	1	1	5000			2																						2
5011	1	1	1	5011	50	50	9	42959	1	2	0.334028	1	33332	26	15	6	3	7	2	1	5	5	30000			1	1	10				7				2				2						2	1
5012	1	1	1	5012	50	50	9	42959	1	2	0.355556	2	21044	60	0	88	3	7	2	6	4	4	15000			2																						2
5013	1	1	1	5013	50	50	13	42959	1	2	0.297917	1	24356	51	12	4	3	1	2	3	7	7	20000			2																						2
5014	1	1	1	5014	50	50	13	42959	1	2	0.343056	2	22895	55	5	3	3	1	2	6	4	1	90000			2																						2
5015	1	1	1	5015	50	50	9	42959	1	2	0.3	2	32367	29	6	3	3	1	2	6	2	2		50000		2																						2
5016	1	1	1	5016	50	50	13	42959	1	2	0.358333	2	31296	32	12	4	3	1	2	88	7	6			88	2																						2
5017	1	1	1	5017	50	50	17	42958	1	2	0.283333	2	22140	57	0	1	1		2	6	5	5	5000			1	1	20								8										2	2
5018	1	1	1	5018	50	50	14	42959	1	2	0.358333	1	23235	54	7	5	1	11	2	2	2	2	6000			1	1	18				24														2	2
5019	1	1	1	5019	50	50	17	42958	1	2	0.289583	1	34558	23	12	4	1	11	1	2	4	4	13500			2																						2
5020	1	1	1	5020	50	50	14	42959	1	2	0.375694	1	27984	41	10	5	1		2	1	2	2	35000			1	1	12				8				4				2						2	2
5021	1	1	1	5021	50	50	17	42958	1	2	0.293056	1	32367	29	5	3	1		2	2	4	4	6000			2																						2
5022	1	1	1	5022	50	50	14	42959	1	2	0.397222	1	33097	27	0	1	1	11	2	2	2	2	6000			2																						2
5023	1	1	1	5023	50	50	17	42958	1	2	0.297917	1	23966	52	0	1	1		2	3	4	1	4000			1	1	20								4										2	2
5024	1	1	1	5024	50	50	14	42959	1	2	0.409028	1	31271	32	7	5	1		2	2	2	2	6000			1	1	18				24														2	2
5025	1	1	1	5025	50	50	17	42958	1	2	0.306944	2	30906	33	5	3	1		2	6	2	2	6000			1	1	18								3										2	2
5026	1	1	1	5026	50	50	14	42959	1	2	0.424306	2	24331	51	0	1	1	11	2	6	4	4	7000			2																						2
5027	1	1	1	5027	50	50	18	42958	1	2	0.31875	2	29952	35	12	5	2	11	2	2	2	2	6000			2																						2
5028	1	1	1	5028	50	50	5	42959	1	2	0.473611	1	34335	23	14	6	2	11	1	5	4	3	70000			2																						2
5029	1	1	1	5029	50	50	18	42958	1	2	0.310417	2	32509	28	0	88	1	11	2	6	3	3	4000			2																						2
5030	1	1	1	5030	50	50	5	42959	1	2	0.385417	1	22282	56	15	6	1	11	2	1	4	4	60000			2																						1	1
5031	1	1	1	5031	50	50	18	42958	1	2	0.302083	2	29952	35	6	4	1	11	2	2	2	2	6000			2																						2
5032	1	1	1	5032	50	50	5	42959	1	2	0.456944	1	23012	54	3	2	3	1	2	9	3	2		150000		1	1	20				20				5				5						1	2
5033	1	1	1	5033	50	50	18	42958	1	2	0.294444	2	31778	30	10	5	1	11	2	6	3	2	6000			2																						2
5034	1	1	1	5034	50	50	5	42959	1	2	0.436806	2	25934	46	10	5	3	1	2	2	2	1		250000		2																						2
5035	1	1	1	5035	50	50	18	42958	1	2	0.290278	2	26299	45	0	88	3	1	2	6	4	2	15000			2																						2
5101	1	1	1	5101	51	51	13	42957	1	2	0.454861	1	30174	35	13	4	3	1	2	3	3	3	30000			2																						2
5102	1	1	1	5102	51	51	14	42958	1	2	0.374306	2	22145	56	0	88	3	1	5	9	3	2		100000		1	1	38									5									1	2
5103	1	1	1	5103	51	51	13	42957	1	2	0.460417	2	32000	30	5	3	1	11	2	6	2	2	10000			2																						2
5104	1	1	1	5104	51	51	14	42958	1	2	0.479861	1	19217	65	0	88	1	11	2	3	4	4	18000			1	1	18						20						2						1	2
5105	1	1	1	5105	51	51	13	42957	1	2	0.245833	2	29808	36	5	3	1	11	2	6	2	2	15000			2																						2
5106	1	1	1	5106	51	51	14	42958	1	2	0.428472	2	35653	20	12	4	1	11	1	5	4	4	300000			2																						2
5107	1	1	1	5107	51	51	13	42957	1	2	0.270833	2	33460	26	8	3	3	1	88	6	4	4		100000		2																						2
5108	1	1	1	5108	51	51	14	42958	1	2	0.353472	1	35653	20	15	6	1	11	1	5	4	4	30000			2																						2
5109	1	1	1	5109	51	51	13	42958	1	2	0.30625	2	31270	32	0	88	1	11	2	6	2	2	10000			2																						2
5110	1	1	1	5110	51	51	18	42957	1	2	0.279167	2	33239	26	8	4	1	11	2	6	3	3	5000			2																						2
5111	1	1	1	5111	51	51	18	42957	1	2	0.263194	2	30173	35	0	1	1	11	2	6	2	2	5000			2																						2
5112	1	1	1	5112	51	51	9	42957	1	2	0.291667	2	20311	62	0	1	1	11	2	6	4	4	11000			2																						2
5113	1	1	1	5113	51	51	9	42957	1	2	0.246528	2	33239	26	17	7	1	11	2	6	4	4	20000			2																						2
5114	1	1	1	5114	51	51	9	42958	1	2	0.383333	1	31048	32	5	4	1	11	2	2	2	2	6000			1	1	15				18		18												1	1
5115	1	1	1	5115	51	51	9	42957	1	2	0.230556	2	33460	26	3	2	1	11	2	6	2	2	5000			2																						2
5116	1	1	1	5116	51	51	9	42958	1	2	0.36875	2	30539	34	8	3	3	6	5	6	5	4	120000			2																						2
5117	1	1	1	5117	51	51	9	42957	1	2	0.215972	2	28126	40	10	5	3	1	2	6	3	2	150000			2																						2
5118	1	1	1	5118	51	51	9	42958	1	2	0.35	1	34922	22	2	2	1	11	2	2	4	2	4000			2																						2
5119	1	1	1	5119	51	51	17	42957	1	2	0.30625	2	27617	42	0	1	3	1	2	6	3	3	7500			2																						2
5120	1	1	1	5120	51	51	16	42957	1	2	0.214583	2	23964	52	8	5	3	6	2	6	2	2	40000			2																						2
5121	1	1	1	5121	51	51	17	42957	1	2	0.233333	1	26886	44	12	4	3	6	2	9	3	3	6000			2																						2
5122	1	1	1	5122	51	51	16	42957	1	2	0.252083	1	33460	26	12	4	3	6	2	2	3	3	5000			2																						2
5123	1	1	1	5123	51	51	17	42957	1	2	0.265278	2	28712	39	10	5	3	1	2	6	2	2	8000			2																						2
5124	1	1	1	5124	51	51	16	42958	1	2	0.434722	1	28348	40	10	5	3	1	2	9	4	4	10000			1	2	21						24							5					2	2		1
5125	1	1	1	5125	51	51	17	42957	1	2	0.277778	1	23844	52	10	5	3	1	2	88	5	5	8000			1	1	20				12				3										2	2
5126	1	1	1	5126	51	51	16	42958	1	2	0.390972	1	21060	59	10	5	3	6	2	9	2	2			88	1	1	19						5												1	2
5127	1	1	1	5127	51	51	17	42957	1	2	0.291667	2	30508	34	10	5	3	1	2	6	2	2			88	2																						2
5128	1	1	1	5128	51	51	5	42958	1	2	0.09375	2	26665	44	12	4	3	1	2	6	3	3			88	2																						2
5129	1	1	1	5129	51	51	5	42957	1	2	0.327778	2	24184	51	10	4	3	1	5	6	1	1	12000			2																						2
5130	1	1	1	5130	51	51	9	42958	1	2	0.408333	2	29110	38	0	1	1	88	5	6	1	1	7000			1	1	19						7												2	2
5131	1	1	1	5131	51	51	11	42957	1	2	0.383333	1	19360	64	8	2	3	1	2	6	2	3	10000			1	1	28				12														1	1
5132	1	1	1	5132	51	51	5	42958	1	2	0.41875	2	28124	40	12	4	3	1	2	6	4	1	12000			2																						2
5133	1	1	1	5133	51	51	11	42957	1	2	0.247222	2	24473	50	10	3	3	1	2	1	3	3	35000			2																						2
5134	1	1	1	5134	51	51	11	42957	1	2	0.205556	1	31048	32	12	4	3	1	1	2	3	3	12000			1	2	15												2						1	2		2
5135	1	1	1	5135	51	51	11	42957	1	2	0.277083	1	24838	49	5	3	3	1	2	9	5	5		36000		1	1	18				0		5		0				8						1	2
5201	2	2	2	5201	52	52	12	42960	1	2	0.325694	2	29811	36	8	4	1	11	2	6	3	2	12000			2																						2
5202	2	2	2	5202	52	52	18	42960	1	2	0.375	1	22647	55	8	4	1	11	2	2	2	2	5000			1	1	18				25														1	1
5203	2	2	2	5203	52	52	12	42960	1	2	0.363194	2	26524	45	4	2	1		2	6	3	3	70000			2																						2
5204	2	2	2	5204	52	52	18	42960	1	2	0.386806	1	30176	35	10	5	1	11	2	2	2	2	5000			1	1	24				22														1	2
5205	2	2	2	5205	52	52	12	42960	1	2	0.390278	1	34583	23	7	4	2	11	1	3	3	4	9000			2																						2
5206	2	2	2	5206	52	52	18	42960	1	2	0.402083	2	29952	35	8	4	2	11	2	2	2	1	10000			2																						2
5207	2	2	2	5207	52	52	12	42960	1	2	0.346528	2	29811	36	0	1	1		2	6	2	2	6000			2																						2
5208	2	2	2	5208	52	52	18	42960	1	2	0.414583	2	31778	30	6	4	1		2	2	2	1	10000			2																						2
5209	2	2	2	5209	52	52	12	42959	1	2	0.302778	2	34559	23	8	4	1		2	6	5	5	6000			2																						2
5210	2	2	2	5210	52	52	9	42960	1	2	0.376389	1	21045	60	6	3	2		2	3	4	4	10000			1	2	35							12											2	2		2
5211	2	2	2	5211	52	52	9	42960	1	2	0.34375	2	34559	23	8	3	1		2	6	2	2	10000			2																						2
5212	2	2	2	5212	52	52	9	42960	1	2	0.443056	2	28350	40	0	1	2	3	2	6	2	1	4000			2																						2
5213	2	2	2	5213	52	52	9	42959	1	2	0.297917	2	32368	29	5	2	3	6	2	6	2	2	10000			2																						2
5214	2	2	2	5214	52	52	9	42960	1	2	0.429167	1	32390	28	4	2	1		2	2	2	2	8000			2																						2
5215	2	2	2	5215	52	52	9	42959	1	2	0.388889	2	33464	26	0	88	1		2	6	2	2	8000			2																						2
5216	2	2	2	5216	52	52	9	42960	1	2	0.391667	1	31481	31	5	2	1	11	2	3	2	2	10000			2																						2
5217	2	2	2	5217	52	52	9	42960	1	2	0.304861	2	21045	60	5	2	1		5	6	1	1	8000			2																						2
5218	2	2	2	5218	52	52	9	42960	1	2	0.466667	2	36038	18	12	4	1	11	1	5	3	1	20000			2																						2
5219	2	2	2	5219	52	52	13	42960	1	2	0.343056	2	33829	25	10	5	2	11	2	6	2	2	40000			2																						2
5220	2	2	2	5220	52	52	13	42960	1	2	0.420139	2	32368	29	3	1	1	11	2	2	1	1	10000			2																						2
5221	2	2	2	5221	52	52	13	42960	1	2	0.299306	1	34924	22	14	4	1	11	1	2	4	5		300000		2																						2
5222	2	2	2	5222	52	52	14	42960	1	2	0.434722	1	27619	42	12	4	3	7	2	2	2	2	10000			2																						2
5223	2	2	2	5223	52	52	13	42960	1	2	0.321528	1	32733	28	8	3	3	11	2	2	4	2	5000			2																						2
5224	2	2	2	5224	52	52	14	42960	1	2	0.3875	1	36020	19	14	6	1	11	1	5	3	2	15000			2																						2
5225	2	2	2	5225	52	52	13	42960	1	2	0.359722	2	27619	42	10	5	3	6	2	6	4	3	130000			2																						2
5226	2	2	2	5226	52	52	14	42960	1	2	0.402778	2	27254	43	7	3	3	6	2	6	2	1	180000			2																						2
5227	2	2	2	5227	52	52	13	42960	1	2	0.327083	2	29446	37	10	5	1	11	5	2	1	1	60000			2																						2
5228	2	2	2	5228	52	52	16	42960	1	2	0.445833	2	21045	60	0	1	1	11	5	6	1	1	5000			2																						2
5229	2	2	2	5229	52	52	11	42959	1	2	0.305556	2	30682	33	0	1	1	11	2	6	2	2	80000			2																						2
5230	2	2	2	5230	52	52	16	42960	1	2	0.436111	1	20314	62	10	5	1	11	2	3	2	2	7000			2																						2
5231	2	2	2	5231	52	52	11	42960	1	2	0.321528	2	32234	29	12	4	2	11	2	6	2	2	18000			2																						2
5232	2	2	2	5232	52	52	17	42960	1	2	0.419444	2	23167	54	6	5	1	11	5	2	4	4	10000			2																						2
5233	2	2	2	5233	52	52	11	42960	1	2	0.335417	1	21916	57	8	3	3	1	2	3	9	9	20000			1	1	19				0		9		0				5						2	2
5234	2	2	2	5234	52	52	17	42960	1	2	0.408333	1	25063	49	12	4	1	11	2	2	3	3	6000			2																						2
5235	2	2	2	5235	52	52	16	42960	1	2	0.351389	2	28828	38	9	2	3	10	2	3	2	2	15000			2																						2
5301	1	1	1	5301	53	53	3	42962	1	2	0.327778	1	26527	45	10	5	1		2	8	3	3		30000		1	1	16						12							1					1	1
5302	1	1	1	5302	53	53	3	42963	1	2	0.346528	1	30179	35	7	5	1		2	2	2	2	12000			1	2	18							12											1	2		2
5303	1	1	1	5303	53	53	3	42962	1	2	0.236111	2	21916	57	0	1	88	88	2	6	4	5	15000			2																						2
5304	1	1	1	5304	53	53	3	42963	1	2	0.338889	1	30179	35	5	3	1		1	2	4	4	8000			1	2	19							20											1	2		2
5305	1	1	1	5305	53	53	8	42962	1	2	0.289583	2	32005	30	8	3	1		2	6	4	2	7000			2																						2
5306	1	1	1	5306	53	53	3	42963	1	2	0.35625	2	33466	26	8	5	1	11	2	6	1	1	8000			2																						2
5307	1	1	1	5307	53	53	8	42962	1	2	0.285417	2	32005	30	10	5	2	11	2	6	2	2	5000			2																						2
5308	1	1	1	5308	53	53	10	42962	1	2	0.256944	1	31048	32	10	5	3	11	2	2	2	2	12000			2																						2
5309	1	1	1	5309	53	53	10	42962	1	2	0.272917	1	28347	40	12	4	1	11	2	2	8	8	12000			2																						2
5310	1	1	1	5310	53	53	10	42962	1	2	0.255556	1	30504	34	10	5	3	1	2	9	2	2		100000		1	2	14							20						3					1	2		2
5311	1	1	1	5311	53	53	10	42962	1	2	0.209028	2	28856	38	16	6	3	1	2	6	2	2	8000			2																						2
5312	1	1	1	5312	53	53	10	42962	1	2	0.238889	1	35065	21	12	4	3	1	2	5	3	3	120000			2																						2
5313	1	1	1	5313	53	53	10	42962	1	2	0.236111	2	23743	52	0	88	3	1	2	6	3	3	120000			2																						2
5314	1	1	1	5314	53	53	10	42962	1	2	0.220833	1	22786	55	9	5	3	1	2	9	3	3		60000		1	2	12							20											1	2		2
5315	1	1	1	5315	53	53	8	42962	1	2	0.249306	1	33970	24	18	6	3	1	2	5	4	4		150000		1	2	16									4									2	2		2
5316	1	1	1	5316	53	53	8	42962	1	2	0.2625	2	30178	35	10	5	3	1	5	6	3	3		170000		2																						2
5317	1	1	1	5317	53	53	8	42962	1	2	0.277778	1	22148	56	0	88	3	1	2	9	3	3		100000		1	1	12						4						5						2	2
5318	1	1	1	5318	53	53	8	42962	1	2	0.3	2	24699	50	0	88	3	1	2	6	3	2		200000		2																						2
5319	1	1	1	5319	53	53	8	42962	1	2	0.234722	2	29618	36	5	3	2	11	5	2	1	1	8000			2																						2
5320	1	1	1	5320	53	53	8	42962	1	2	0.221528	2	36387	18	15	6	3	1	1	5	3	3		200000		2																						2
5321	1	1	1	5321	53	53	8	42962	1	2	0.209028	2	24699	50	10	5	3	1	5	6	3	1		200000		2																						2
5322	1	1	1	5322	53	53	5	42962	1	2	0.261806	2	33339	26	10	5	3	1	2	6	3	1	20000			2																						2
5323	1	1	1	5323	53	53	5	42962	1	2	0.247917	2	26665	44	10	5	3	6	2	6	2	2	50000			2																						2
5324	1	1	1	5324	53	53	5	42962	1	2	0.291667	1	1800-01-01	44	10	5	3	6	2	1	4	3	50000			2																						2
5325	1	1	1	5325	53	53	5	42962	1	2	0.299306	2	29587	36	12	4	3	1	2	6	6	6	120000			2																						2
5326	1	1	1	5326	53	53	5	42963	1	2	0.320139	1	35335	20	15	4	3	6	1	5	4	4	25000			2																						2
5327	1	1	1	5327	53	53	5	42962	1	2	0.309028	2	32425	28	10	5	3	1	2	6	2	4		120000		2																						2
5328	1	1	1	5328	53	53	7	42962	1	2	0.220139	2	31778	30	10	5	3	1	2	6	5	5	30000			2																						2
	1	1	1	5329
5330	1	1	1	5330	53	53	7	42962	1	2	0.277778	1	33630	25	9	5	3	1	2	2	4	2	20000			2																						2
5331	1	1	1	5331	53	53	7	42962	1	2	0.327083	2	30682	33	10	5	3	1	2	6	2	2		120000		2																						2
5332	1	1	1	5332	53	53	7	42962	1	2	0.291667	2	19360	64	0	88	3	1	2	6	4	4		110000		2																						2
5333	1	1	1	5333	53	53	7	42962	1	2	0.265278	2	27157	43	7	5	3	1	2	6	2	2		100000		2																						2
5334	1	1	1	5334	53	53	7	42962	1	2	0.300694	1	23743	52	10	5	3	1	2	3	4	3	25000			1	1	25								4				4						1	2
5335	1	1	1	5335	53	53	7	42962	1	2	0.254861	2	24108	51	0	88	3	1	2	6	3	3		100000		2																						2
5401	1	1	1	5401	54	54	12	42961	1	2	0.277083	1	33099	27	0	1	3	1	2	9	4	4	6000			1	2	10					40													2	2		1
5402	1	1	1	5402	54	54	12	42961	1	2	0.375	1	35356	20	15	6	3	6	2	5	5	5		5000000		2																						2
5403	1	1	1	5403	54	54	12	42960	1	2	0.289583	2	33099	27	15	7	3	6	2	6	4	4	20000			2																						2
5404	1	1	1	5404	54	54	12	42961	1	2	0.393056	2	23968	52	8	4	3	6	2	6	4	2	150000			2																						2
5405	1	1	1	5405	54	54	12	42961	1	2	0.340972	1	31599	31	15	6	3	11	1	2	2	1	15000			2																						2
5406	1	1	1	5406	54	54	14	42961	1	2	0.421528	1	19950	63	15	6	3	1	2	7	2	2	15000			2																						2
5407	1	1	1	5407	54	54	12	42960	1	2	0.320139	2	23603	53	6	4	3	11	2	6	3	2	20000			2																						2
5408	1	1	1	5408	54	54	14	42961	1	2	0.410417	2	28351	40	2	1	3	1	2	6	3	3	12000			2																						2
5409	1	1	1	5409	54	54	12	42960	1	2	0.323611	2	31273	32	8	4	3	11	2	6	3	3	150000			2																						2
5410	1	1	1	5410	54	54	13	42961	1	2	0.402778	1	22872	55	8	4	3	1	2	9	2	2	18000			2																						2
5411	1	1	1	5411	54	54	13	42961	1	2	0.284722	2	25797	46	0	88	3	1	2	6	2	2		615000		2																						2
5412	1	1	1	5412	54	54	14	42961	1	2	0.347222	2	19585	64	0	88	2		2	6	3	3	150000			2																						2
5413	1	1	1	5413	54	54	13	42960	1	2	0.0673611	2	34195	24	12	6	2	4	2	6	4	4	18000			2																						2
5414	1	1	1	5414	54	54	14	42961	1	2	0.373611	1	19220	65	10	5	3	1	88	7	2	3	150000			2																						2
5415	1	1	1	5415	54	54	13	42960	1	2	0.318056	1	31273	32	12	4	3	1	2	2	4	4	12000			2																						2
5416	1	1	1	5416	54	54	14	42961	1	2	0.411111	1	33464	26	15	6	3	1	88	3	2	2	150000			2																						2
5417	1	1	1	5417	54	54	13	42960	1	2	0.291667	2	34195	24	2	2	3	1	2	6	3	4		1500000		2																						2
5418	1	1	1	5418	54	54	14	42961	1	2	0.385417	1	33099	27	15	6	3	1	2	3	3	3	70000			1	1	20								2				2						2	2
	1	1	1	5419
	1	1	1	5420
5421	1	1	1	5421	54	54	9	42961	1	2	0.391667	1	19220	65	10	5	1		2	6	4	6	12000			1	1	30									3			2						2	2
5422	1	1	1	5422	54	54	9	42961	1	2	0.363194	1	21063	60	5	3	3	1	2	7	4	2	20000			1	1	22								2										2	2
5423	1	1	1	5423	54	54	9	42961	1	2	0.322222	2	33116	27	0	1	1	11	2	6	2	2	10000			2																						2
5424	1	1	1	5424	54	54	9	42961	1	2	0.445833	1	24473	50	0	88	1	11	2	6	3	1	12000			1	2	19				12														1	1		2
5425	1	1	1	5425	54	54	9	42961	1	2	0.364583	2	30177	35	0	1	1		2	6	2	2	10000			2																						2
5426	1	1	1	5426	54	54	9	42960	1	2	0.430556	2	32751	28	5	3	2	11	2	6	2	1	12000			2																						2
5427	1	1	1	5427	54	54	9	42960	1	2	0.380556	1	33970	24	8	3	1		2	2	4	3	10000			1	2	15				6		12												2	2		2
5428	1	1	1	5428	54	54	18	42961	1	2	0.376389	2	27395	42	10	5	1	11	2	6	2	1	6000			2																						2
5429	1	1	1	5429	54	54	17	42960	1	2	0.294444	2	31273	32	5	3	1	11	2	6	7	7	7000			2																						2
5430	1	1	1	5430	54	54	18	42961	1	2	0.365278	1	32874	27	12	5	1	11	2	1	2	2	35000			1	1	23								2				2						1	2
5431	1	1	1	5431	54	54	17	42960	1	2	0.298611	2	26525	45	0	1	1		2	6	2	2	5000			2																						2
5432	1	1	1	5432	54	54	18	42961	1	2	0.436806	1	33239	26	12	5	1	11	2	2	3	3	7000			2																						1	2
	1	1	1	5433
5434	1	1	1	5434	54	54	18	42961	1	2	0.395833	1	35796	19	12	5	3	1	1	5	4	2	10000			2																						2
5435	1	1	1	5435	54	54	17	42960	1	2	0.314583	1	23237	54	7	3	3	1	2	9	5	5	10000			1	1	20				24				4										1	2
5501	1	1	1	5501	55	55	10	42961	1	2	0.19375	1	28620	39	9	5	2	11	2	3	3	3	8000			1	2	20						4												2	2		2
5502	1	1	1	5502	55	55	10	42961	1	2	0.288194	1	35993	19	12	4	2	11	1	5	2	2	25000			2																						2
5503	1	1	1	5503	55	55	10	42961	1	2	0.201389	2	34803	22	12	4	2	11	2	6	4	4	20000			2																						2
5504	1	1	1	5504	55	55	10	42961	1	2	0.297917	1	27760	41	10	5	3	1	2	9	2	2	8000			1	2	77	22							4					3					2	2		2
5505	1	1	1	5505	55	55	10	42961	1	2	0.224306	1	36352	18	14	6	3	1	1	5	3	3	35000			2																						2
5506	1	1	1	5506	55	55	10	42961	1	2	0.279861	1	30682	33	0	88	3	1	1	9	5	5	12000			2																						2
5507	1	1	1	5507	55	55	3	42961	1	2	0.238194	1	35956	19	12	4	3	6	1	6	3	3	12000			2																						2
5508	1	1	1	5508	55	55	3	42961	1	2	0.269444	1	26829	44	10	5	3	6	2	2	2	2	8000			1	2	23						12												1	2		1
5509	1	1	1	5509	55	55	3	42961	1	2	0.250694	2	33447	26	12	4	3	6	2	6	5	5	22000			2																						2
5510	1	1	1	5510	55	55	3	42961	1	2	0.266667	1	29448	37	10	5	1	11	2	2	4	4	150000			1	2	77	20							10					4					2	1		2
5511	1	1	1	5511	55	55	3	42962	1	2	0.328472	2	24699	50	5	3	1	11	2	6	2	2	5000			2																						2
5512	1	1	1	5512	55	55	2	42961	1	2	0.30625	1	34561	23	1	88	3	1	1	9	5	5		200000		1	1	77								6										2	2
5513	1	1	1	5513	55	55	2	42961	1	2	0.295833	2	24698	50	10	5	3	6	2	6	2	2	35000			2																						2
5514	1	1	1	5514	55	55	2	42961	1	2	0.284028	2	18629	66	0	1	1	11	2	6	4	2	15000			1	2	77	50							2										1	2		2
5515	1	1	1	5515	55	55	2	42961	1	2	0.270833	2	34561	22	10	5	1	11	2	6	6	6	150002			2																						2
5516	1	1	1	5516	55	55	2	42961	1	2	0.251389	1	1800-01-01	40	14	4	3	6	2	1	2	2	30000			2																						2
5517	1	1	1	5517	55	55	2	42961	1	2	0.3125	2	30178	35	6	3	3	1	2	6	3	2		100000		2																						2
5518	1	1	1	5518	55	55	8	42961	1	2	0.188194	1	23968	52	10	5	3	1	2	9	3	3		200000		2																						2
5519	1	1	1	5519	55	55	8	42961	1	2	0.194444	2	30908	33	10	5	3	1	2	6	3	3	25000			2																						2
5520	1	1	1	5520	55	55	8	42961	1	2	0.205556	2	32369	29	10	5	1	88	2	6	6	6	8000			2																						2
5521	1	1	1	5521	55	55	8	42961	1	2	0.215278	1	20315	62	8	5	3	1	2	9	3	3	25000			1	1	19						16		2										2	1
5522	1	1	1	5522	55	55	8	42962	1	2	0.31875	2	31639	31	12	4	3	1	2	6	6	4		200000		2																						2
5523	1	1	1	5523	55	55	8	42961	1	2	0.222917	2	32003	30	5	3	3	1	2	6	3	3	20000			2																						2
5524	1	1	1	5524	55	55	5	42961	1	2	0.275	1	22669	55	15	6	3	1	2	9	5	4	150000			1	2	20				5				2				2						2	2		2
5525	1	1	1	5525	55	55	5	42961	1	2	0.308333	1	21988	57	18	7	3	1	2	2	5	5	50000			2																						2
5526	1	1	1	5526	55	55	5	42961	1	2	0.221528	1	28160	40	8	5	3	1	2	2	2	2		80000		1	1	15						15		1				1						2	3
5527	1	1	1	5527	55	55	5	42961	1	2	0.284722	1	19360	64	9	5	3	1	2	9	4	3	120000			1	1	15								20				20						1	2
5528	1	1	1	5528	55	55	5	42961	1	2	0.234028	1	27948	41	10	4	3	1	1	9	3	1		100000		2																						2
5529	1	1	1	5529	55	55	5	42961	1	2	0.245139	2	31917	30	15	6	3	1	2	6	4	3	50000			2																						2
5530	1	1	1	5530	55	55	7	42961	1	2	0.29375	1	27246	43	11	4	3	1	2	9	2	2		130000		1	1	15				15														2	2
5531	1	1	1	5531	55	55	7	42961	1	2	0.202083	2	28704	39	10	5	3	1	2	6	3	2	19000			2																						2
5532	1	1	1	5532	55	55	7	42961	1	2	0.190972	2	22784	55	0	88	1	9	5	6	5	5	18000			2																						2
5533	1	1	1	5533	55	55	7	42961	1	2	0.207639	2	31375	31	12	4	3	1	2	6	4	2		100000		2																						2
5534	1	1	1	5534	55	55	7	42961	1	2	0.261111	2	31005	32	15	6	3	1	2	6	2	1	120000			2																						2
5535	1	1	1	5535	55	55	7	42961	1	2	0.218056	1	35436	20	15	6	2	11	1	5	3	3			88	2																						2
5601	1	1	1	5601	56	56	5	42963	1	2	0.310417	2	21916	57	0	88	3	1	2	6	6	4			88	2																						2
5602	1	1	1	5602	56	56	5	42963	1	2	0.447222	2	19725	63	10	5	3	10	5	6	1	1			88	2																						2
5603	1	1	1	5603	56	56	5	42963	1	2	0.238889	2	35052	21	12	5	1		2	6	4	4	180000			2																						2
5604	1	1	1	5604	56	56	5	42964	1	2	0.284722	1	28616	39	10	5	1		2	3	4	2	9000			2																						2
5605	1	1	1	5605	56	56	5	42963	1	2	0.248611	2	23833	52	0	88	1		2	6	3	3		800000		2																						2
5606	1	1	1	5606	56	56	5	42964	1	2	0.295833	2	34768	22	12	4	1	88	2	6	4	3	150000			2																						2
5607	1	1	1	5607	56	56	5	42963	1	2	0.252083	2	30682	33	0	88	1	11	2	6	2	2	150000			2																						2
5608	1	1	1	5608	56	56	5	42964	1	2	0.304861	2	26455	45	0	88	1	11	2	6	4	3	23000			2																						2
5609	1	1	1	5609	56	56	5	42963	1	2	0.263889	2	32854	27	18	7	3	1	2	6	4	2		150000		2																						2
5610	1	1	1	5610	56	56	7	42964	1	2	0.340278	2	35796	19	14	6	3	1	1	5	6	6	20000			2																						2
5611	1	1	1	5611	56	56	7	42963	1	2	0.275	1	33482	25	15	6	3	1	2	2	5	5		150000		2																						2
5612	1	1	1	5612	56	56	7	42966	1	2	0.346528	1	27851	41	8	5	3	1	2	9	2	2		80000		1	1	15						8												2	2
5613	1	1	1	5613	56	56	7	42963	1	2	0.279167	2	31048	32	5	3	3	1	2	6	5	3		120000		2																						2
5614	1	1	1	5614	56	56	7	42964	1	2	0.322222	1	28856	38	10	88	3	1	2	9	4	2	100000			1	1	15								5				5						2	3
5615	1	1	1	5615	56	56	7	42963	1	2	0.288194	2	31310	31	10	5	3	1	2	3	3	2		90000		2																						2
5616	1	1	1	5616	56	56	7	42964	1	2	0.329167	1	33973	24	12	4	3	1	2	9	6	5		150000		2																						2
5617	1	1	1	5617	56	56	7	42963	1	2	0.297917	2	18629	66	5	5	1		5	6	5	5	19000			2																						2
5618	1	1	1	5618	56	56	7	42964	1	2	0.339583	1	26665	19	12	4	3	2	2	5	3	1	12000			2																						2
5619	1	1	1	5619	56	56	8	42963	1	2	0.297222	1	34927	22	15	6	3	1	2	9	6	6		200000		2																						2
5620	1	1	1	5620	56	56	8	42963	1	2	0.315972	2	32371	29	7	3	2	11	2	6	3	3	7000			2																						2
5621	1	1	1	5621	56	56	8	42963	1	2	0.3125	2	31276	32	0	88	2	11	2	6	2	2			88	2																						2
5622	1	1	1	5622	56	56	8	42963	1	2	0.285417	2	21048	60	0	88	3	1	5	6	3	3		30000		2																						2
5623	1	1	1	5623	56	56	8	42963	1	2	0.269444	2	27622	42	5	3	3	1	2	6	3	3		250000		2																						2
5624	1	1	1	5624	56	56	8	42963	1	2	0.340278	1	23605	53	7	3	3	1	2	9	3	3		20000		1	1	15						8												2	2
5625	1	1	1	5625	56	56	8	42963	1	2	0.252778	1	26161	46	10	5	3	1	2	9	4	1		300000		1	1	77	30							4										2	2
5626	1	1	1	5626	56	56	8	42963	1	2	0.257639	2	33101	27	10	5	3	1	2	6	6	6		200000		2																						2
5627	1	1	1	5627	56	56	8	42963	1	2	0.2375	2	33832	25	15	6	3	1	2	6	4	4		200000		2																						2
5628	1	1	1	5628	56	56	10	42964	1	2	0.34375	1	33833	25	10	5	3	1	2	2	6	6	10000			2																						2
5629	1	1	1	5629	56	56	10	42963	1	2	0.316667	2	22282	56	8	5	3	1	2	6	5	5	100000			2																						2
5630	1	1	1	5630	56	56	10	42964	1	2	0.309028	2	25569	47	0	88	3	1	2	6	3	3	120000			2																						2
5631	1	1	1	5631	56	56	10	42963	1	2	0.298611	2	24289	51	0	88	3	1	2	6	2	2	20000			2																						2
5632	1	1	1	5632	56	56	10	42963	1	2	0.290278	1	34878	22	10	5	1	11	1	2	5	5	70000			1	2	18						2												1	2		2
5633	1	1	1	5633	56	56	10	42963	1	2	0.245833	2	36093	18	12	4	1	11	1	5	3	3	8000			2																						2
5634	1	1	1	5634	56	56	10	42963	1	2	0.277778	2	25934	46	0	1	2	11	5	6	2	2	5000			1	2	77	20						10						5					2	2		2
5635	1	1	1	5635	56	56	10	42963	1	2	0.263194	2	31048	32	5	3	2	11	2	6	2	2	8000			2																						2
5701	2	2	2	5701	57	57	1	42956	1	2	0.190278	1	26153	46	10	5	3	1	2	1	4	3		400000		2																						2
5702	2	2	2	5702	57	57	1	42957	1	2	0.384028	1	31535	31	12	5	3	1	2	9	2	2	5000			1	1	77	5							5										2	2
5703	2	2	2	5703	57	57	1	42956	1	2	0.296528	2	28856	38	10	5	3	1	2	6	4	4	15000			2																						2
5704	2	2	2	5704	57	57	1	42957	1	2	0.372917	1	34124	24	12	4	3	1	2	9	3	3		80000		1	1	18								2										1	3
5705	2	2	2	5705	57	57	1	42956	1	2	0.267361	1	1800-01-01	27	10	5	3	1	2	9	4	4		150000		2																						2
5706	2	2	2	5706	57	57	1	42957	1	2	0.359028	2	20821	60	0	88	3	6	2	6	4	4	6000			1	2	30							50						2					2	2		2
5707	2	2	2	5707	57	57	2	42957	1	2	0.306944	2	32373	28	12	4	1	11	2	6	5	4	10000			2																						2
5708	2	2	2	5708	57	57	2	42957	1	2	0.341667	2	20311	62	4	2	2	88	2	6	5	5	40000			2																						2
5709	2	2	2	5709	57	57	8	42957	1	2	0.220139	2	1800-01-01	55	5	3	2		2	3	2	2	20000			2																						2
5710	2	2	2	5710	57	57	2	42957	1	2	0.367361	2	25569	47	0	1	2	11	5	6	3	3	10000			2																						2
5711	2	2	2	5711	57	57	8	42956	1	2	0.252778	2	31999	30	0	88	1	11	2	7	2	2	6000			2																						2
5712	2	2	2	5712	57	57	2	42958	1	2	0.304167	1	1800-01-01	44	10	5	1		2	3	3	2			88	1	1	15						4												2	2
5713	2	2	2	5713	57	57	2	42956	1	2	0.277083	2	27616	42	10	5	3	6	2	6	3	3	9000			2																						2
5714	2	2	2	5714	57	57	8	42957	1	2	0.404167	2	32722	28	17	6	3	1	2	6	5	5	40000			2																						2
5715	2	2	2	5715	57	57	8	42956	1	2	0.284722	2	26521	45	24	6	2	11	2	3	2	2	30000			2																						2
5716	2	2	2	5716	57	57	8	42957	1	2	0.422917	2	35431	20	15	6	3	6	1	5	3	3	5000			2																						2
5717	2	2	2	5717	57	57	2	42956	1	2	0.288889	2	26521	45	10	5	3	6	2	6	5	5	5000			2																						2
5718	2	2	2	5718	57	57	8	42957	1	2	0.309722	1	25790	47	15	6	3	6	2	3	3	2	5000			1	1	32						10		2										2	2
5719	2	2	2	5719	57	57	8	42956	1	2	0.298611	2	19215	65	15	6	3	6	2	6	2	2	30000			2																						2
5720	2	2	2	5720	57	57	10	42957	1	2	0.376389	2	33604	25	8	5	3	6	2	6	6	6	25000			2																						2
5721	2	2	2	5721	57	57	10	42956	1	2	0.264583	2	35639	20	15	3	3	6	1	5	2	2	10000			2																						2
5722	2	2	2	5722	57	57	10	42957	1	2	0.357639	1	22647	55	6	3	3	6	2	2	2	2	12000			2																						2
5723	2	2	2	5723	57	57	10	42956	1	2	0.271528	2	31048	32	5	3	2	9	2	6	2	2	15000			2																						2
5724	2	2	2	5724	57	57	10	42957	1	2	0.338889	2	20821	60	5	3	3	11	2	6	4	2		300000		2																						2
5725	2	2	2	5725	57	57	10	42956	1	2	0.277083	1	25421	48	0	88	3	6	2	2	48	1	12000			1	2	12							60											2	2		1
5726	2	2	2	5726	57	57	3	42958	1	2	0.346528	1	30682	33	15	6	3	10	1	3	2	2			88	2																						2
5727	2	2	2	5727	57	57	3	42957	1	2	0.2875	1	27609	42	15	6	3	9	2	3	4	3	238000			2																						2
5728	2	2	2	5728	57	57	3	42957	1	2	0.198611	2	28948	38	18	6	3	10	2	2	2	1	12000			2																						2
5729	2	2	2	5729	57	57	3	42957	1	2	0.176389	2	28491	39	12	4	1	10	2	6	3	2	30000			2																						2
5730	2	2	2	5730	57	57	7	42957	1	2	0.320833	1	32398	28	10	5	3	10	1	3	2	2	120000			1	1	20					2	10												2	3
5731	2	2	2	5731	57	57	7	42956	1	2	0.268056	2	30682	33	8	5	1	9	2	6	2	2	19000			2																						2
5732	2	2	2	5732	57	57	7	42957	1	2	0.332639	1	27395	42	10	5	1	9	2	3	2	2	20000			1	1	15				10														2	3
5733	2	2	2	5733	57	57	7	42956	1	2	0.282639	2	31211	32	10	5	1	10	2	6	3	3	30000			2																						2
5734	2	2	2	5734	57	57	7	42957	1	2	0.347222	1	19360	64	10	5	3	10	2	3	6	4	25000			2																						2
5735	2	2	2	5735	57	57	7	42956	1	2	0.245833	1	33727	25	10	5	3	1	2	9	2	1		120000		2																						2
5801	1	1	1	5801	58	58	10	42950	1	2	0.321528	1	23377	53	8	5	3	1	2	9	3	3		150000		1	2	13							15											1	2		1
5802	1	1	1	5802	58	58	10	42951	1	2	0.408333	1	31936	30	15	6	3	1	1	9	4	3	8000			2																						2
5803	1	1	1	5803	58	58	10	42950	1	2	0.313194	2	29997	35	10	5	3	1	2	6	2	2		100000		2																						2
5804	1	1	1	5804	58	58	10	42951	1	2	0.4875	2	32509	28	10	5	2	3	2	6	1	1	15000			2																						2
[truncated: 3,251 more rows]
[truncated: 257 more columns]
